# Supplementary material for: N,N′-Bis(4-chloro­benzyl­idene)-2,2-dimethyl­propane-1,3-diamine
Source: Acta Crystallogr Sect E Struct Rep Online. 2008 Nov 8;64(Pt 12):o2273. doi: 10.1107/S1600536808035307 (PMC2960008; doi:10.1107/S1600536808035307)
Supplement: Supplementary file 1 [file e-64-o2273-sup1.cif]

##############################################################################
###                                                                        ###
###        Electronic paper (Acta Crystallographica Section E)             ###
###                                                                        ###
##############################################################################
#                                                                            #
# This CIF contains the data in a paper accepted for publication in Acta     #
# Crystallographica Section E. It conforms to the requirements of Notes      #
# for Authors for Section E, and has been peer reviewed under the auspices   #
# of the IUCr Commission on Journals.                                        #
#                                                                            #
# Full details of the Crystallographic Information File format               #
# are given in the paper "The Crystallographic Information File (CIF):       #
# a New Standard Archive File for Crystallography" by S. R. Hall, F. H.      #
# Allen and I. D. Brown [Acta Cryst. (1991), A47, 655-685].                  #
#                                                                            #
# The current version of the core CIF dictionary is obtainable from          #
# ftp://ftp.iucr.org/pub/cif_core.dic. The current version number is 2.4.    #
#                                                                            #
# Software is freely available for graphical display of the structure(s) in  #
# this CIF.  For information consult the CIF home page http://www.iucr.org/  #
# cif/home.html                                                              #
#                                                                            #
# This file may be used for bona fide research purposes within the           #
# scientific community so long as proper attribution is given to the journal # 
# article from which it was obtained.                                        #
#                                                                            #
##############################################################################
                                             
data_global
_audit_creation_method     'form.cif (version 2.0)'
_journal_data_validation_number     ?
_journal_date_recd_electronic     2008-10-28
_journal_date_accepted     2008-10-29
_journal_name_full     'Acta Crystallographica, Section E'
_journal_year     2008
_journal_volume     64
_journal_issue     12
_journal_page_first     o2273
_journal_page_last     o2273
_journal_paper_category     QO
_journal_coeditor_code     TK2319
_publ_contact_author_name     'Prof. Fun Hoong Kun'
_publ_contact_author_address
;
      X-ray Crystallography Unit
      School of Physics
      Universiti Sains Malaysia
      11800 USM, Penang
      MALAYSIA
;
_publ_contact_author_email     hkfun@usm.my
_publ_contact_author_fax     '6 04 6579150'
_publ_contact_author_phone     '6 04 6533652'
_publ_section_title
;
<i>N</i>,<i>N</i>'-Bis(4-dichlorobenzylidene)-2,2-dimethylpropane-1,3-diamine
;
loop_
    _publ_author_name
    _publ_author_footnote
    _publ_author_address
    'Hoong-Kun Fun' ?
;     X-ray Crystallography Unit
      School of Physics
      Universiti Sains Malaysia
      11800 USM, Penang
      Malaysia
;
    'Hadi Kargar'
;
Additional correspondence author, e-mail: hkargar@pnu.ac.ir.
;
;     Department of Chemistry,
      School of Science,
      Payame Noor University,
      Ardakan, Yazd,
      Iran
;
    'Reza Kia' ?
;     X-ray Crystallography Unit
      School of Physics
      Universiti Sains Malaysia
      11800 USM, Penang
      Malaysia
;
data_I
_audit_creation_method     SHELXL-97
_chemical_name_systematic
;
<i>N</i>,<i>N</i>'-Bis(4-dichlorobenzylidene)-2,2-dimethylpropane-1,3-diamine
;
_chemical_name_common
;
<i>N,N'</i>-Bis(4-dichlorobenzylidene)-2,2-dimethyl-propane-1,3-diamine
;
_chemical_formula_moiety     'C19 H20 Cl2 N2'
_chemical_formula_sum     'C19 H20 Cl2 N2'
_chemical_formula_weight     347.27
_chemical_melting_point     ?
_symmetry_cell_setting     'Monoclinic'
_symmetry_space_group_name_H-M     'P 21/c'
_symmetry_space_group_name_Hall     '-P 2ybc'
loop_
    _symmetry_equiv_pos_as_xyz
    'x, y, z'
    '-x, y+1/2, -z+1/2'
    '-x, -y, -z'
    'x, -y-1/2, z-1/2'
_cell_length_a     19.6392(3)
_cell_length_b     9.3275(2)
_cell_length_c     9.7841(2)
_cell_angle_alpha     90
_cell_angle_beta     92.2130(10)
_cell_angle_gamma     90
_cell_volume     1790.96(6)
_cell_formula_units_Z     4
_cell_measurement_reflns_used     8119
_cell_measurement_theta_min     3.0
_cell_measurement_theta_max     38.9
_cell_measurement_temperature     100.0(10)
_exptl_crystal_description     'plate'
_exptl_crystal_colour     'colourless'
_exptl_crystal_size_max     0.51
_exptl_crystal_size_mid     0.35
_exptl_crystal_size_min     0.10
_exptl_crystal_density_diffrn     1.288
_exptl_crystal_density_meas     ?
_exptl_crystal_density_method     'not measured'
_exptl_crystal_F_000     728
_exptl_absorpt_coefficient_mu     0.363
_exptl_absorpt_correction_type     'multi-scan'
_exptl_absorpt_process_details     '(<i>SADABS</i>; Bruker, 2005)'
_exptl_absorpt_correction_T_min     0.836
_exptl_absorpt_correction_T_max     0.966
_exptl_special_details
;
The low-temperature data was collected with the Oxford Cyrosystem Cobra
low-temperature attachment.
;
_diffrn_ambient_temperature     100.00(10)
_diffrn_radiation_type     MoK\a
_diffrn_radiation_wavelength     0.71073
_diffrn_radiation_source     'fine-focus sealed tube'
_diffrn_radiation_monochromator     graphite
_diffrn_measurement_device_type
;
Bruker SMART APEXII CCD area-detector
;
_diffrn_measurement_method     '\f and \w'
_diffrn_detector_area_resol_mean     ?
_diffrn_reflns_number     21670
_diffrn_reflns_av_R_equivalents     0.028
_diffrn_reflns_av_sigmaI/netI     0.030
_diffrn_reflns_theta_min     1.0
_diffrn_reflns_theta_max     32.5
_diffrn_reflns_theta_full     32.5
_diffrn_measured_fraction_theta_max     0.990
_diffrn_measured_fraction_theta_full     0.990
_diffrn_reflns_limit_h_min     -29
_diffrn_reflns_limit_h_max     29
_diffrn_reflns_limit_k_min     -14
_diffrn_reflns_limit_k_max     12
_diffrn_reflns_limit_l_min     -14
_diffrn_reflns_limit_l_max     14
_diffrn_standards_number     0
_diffrn_standards_interval_count     ?
_diffrn_standards_interval_time     ?
_diffrn_standards_decay_%     ?
_refine_special_details
;
Refinement of <i>F</i>^2^ against ALL reflections. The weighted <i>R</i>-factor
<i>wR</i> and goodness of fit <i>S</i> are based on <i>F</i>^2^, conventional
<i>R</i>-factors <i>R</i> are based on <i>F</i>, with <i>F</i> set to zero for
negative <i>F</i>^2^. The threshold expression of <i>F</i>^2^ >
\s(<i>F</i>^2^) is used only for calculating <i>R</i>-factors(gt) <i>etc</i>.
and is not relevant to the choice of reflections for refinement.
<i>R</i>-factors based on <i>F</i>^2^ are statistically about twice as large
as those based on <i>F</i>, and <i>R</i>- factors based on ALL data will be
even larger.
;
_reflns_number_total     6419
_reflns_number_gt     5273
_reflns_threshold_expression     I>2\s(I)
_refine_ls_structure_factor_coef     Fsqd
_refine_ls_matrix_type     full
_refine_ls_R_factor_all     0.047
_refine_ls_R_factor_gt     0.036
_refine_ls_wR_factor_gt     0.088
_refine_ls_wR_factor_ref     0.095
_refine_ls_goodness_of_fit_ref     1.03
_refine_ls_restrained_S_all     1.03
_refine_ls_number_reflns     6419
_refine_ls_number_parameters     208
_refine_ls_number_restraints     0
_refine_ls_hydrogen_treatment     constr
_refine_ls_weighting_scheme     calc
_refine_ls_weighting_details
         'calc w=1/[\s^2^(Fo^2^)+(0.0434P)^2^+0.5329P] where P=(Fo^2^+2Fc^2^)/3'
_atom_sites_solution_hydrogens     geom
_atom_sites_solution_primary     direct
_atom_sites_solution_secondary     difmap
_refine_ls_shift/su_max     0.001
_refine_ls_shift/su_mean     0.000
_refine_diff_density_max     0.38
_refine_diff_density_min     -0.32
_refine_ls_extinction_method     none
_refine_ls_extinction_coef     ?
loop_
    _atom_type_symbol
    _atom_type_description
    _atom_type_scat_dispersion_real
    _atom_type_scat_dispersion_imag
    _atom_type_scat_source
    'C' 'C' 0.0033 0.0016
                         'International Tables Vol C Tables 4.2.6.8 and 6.1.1.4'
    'H' 'H' 0.0000 0.0000
                         'International Tables Vol C Tables 4.2.6.8 and 6.1.1.4'
    'N' 'N' 0.0061 0.0033
                         'International Tables Vol C Tables 4.2.6.8 and 6.1.1.4'
    'Cl' 'Cl' 0.1484 0.1585
                         'International Tables Vol C Tables 4.2.6.8 and 6.1.1.4'
_computing_data_collection     'APEX2 (Bruker, 2005)'
_computing_cell_refinement     'APEX2 (Bruker, 2005) and SAINT (Bruker, 2005)'
_computing_data_reduction     'SAINT (Bruker, 2005)'
_computing_structure_solution     'SHELXTL (Sheldrick, 2008)'
_computing_structure_refinement     'SHELXTL (Sheldrick, 2008)'
_computing_molecular_graphics     'SHELXTL (Sheldrick, 2008)'
_computing_publication_material
                             'SHELXTL (Sheldrick, 2008) and PLATON (Spek, 2003)'
loop_
    _atom_site_type_symbol
    _atom_site_label
    _atom_site_fract_x
    _atom_site_fract_y
    _atom_site_fract_z
    _atom_site_U_iso_or_equiv
    _atom_site_adp_type
    _atom_site_calc_flag
    _atom_site_refinement_flags
    _atom_site_occupancy
    _atom_site_disorder_assembly
    _atom_site_disorder_group
    Cl Cl1 0.497643(14) 0.49166(3) 0.17717(3) 0.02553(7) Uani d . 1 . .
    Cl Cl2 -0.166144(13) 0.43828(3) 0.54241(3) 0.02640(7) Uani d . 1 . .
    N N1 0.28500(4) 0.54904(10) 0.70403(9) 0.01950(17) Uani d . 1 . .
    N N2 0.14528(4) 0.37002(10) 0.85655(9) 0.01864(17) Uani d . 1 . .
    C C1 0.35398(5) 0.47808(13) 0.45572(11) 0.0216(2) Uani d . 1 . .
    H H1A 0.3155 0.4238 0.4731 0.026 Uiso calc R 1 . .
    C C2 0.39180(6) 0.44677(13) 0.34258(11) 0.0226(2) Uani d . 1 . .
    H H2A 0.3791 0.3720 0.2842 0.027 Uiso calc R 1 . .
    C C3 0.44914(5) 0.52935(12) 0.31802(11) 0.01962(19) Uani d . 1 . .
    C C4 0.46927(5) 0.64046(12) 0.40359(11) 0.0208(2) Uani d . 1 . .
    H H4A 0.5080 0.6939 0.3863 0.025 Uiso calc R 1 . .
    C C5 0.43069(5) 0.67111(12) 0.51594(11) 0.01929(19) Uani d . 1 . .
    H H5A 0.4434 0.7466 0.5735 0.023 Uiso calc R 1 . .
    C C6 0.37302(5) 0.59009(11) 0.54371(10) 0.01710(18) Uani d . 1 . .
    C C7 0.33470(5) 0.62450(12) 0.66609(11) 0.01815(19) Uani d . 1 . .
    H H7A 0.3474 0.7046 0.7176 0.022 Uiso calc R 1 . .
    C C8 0.25179(5) 0.59532(12) 0.82751(11) 0.0202(2) Uani d . 1 . .
    H H8A 0.2046 0.6187 0.8048 0.024 Uiso calc R 1 . .
    H H8B 0.2740 0.6813 0.8628 0.024 Uiso calc R 1 . .
    C C9 0.25474(5) 0.47832(12) 0.93875(11) 0.01860(19) Uani d . 1 . .
    C C10 0.21738(5) 0.34242(12) 0.88813(11) 0.01881(19) Uani d . 1 . .
    H H10A 0.2386 0.3070 0.8068 0.023 Uiso calc R 1 . .
    H H10B 0.2216 0.2688 0.9579 0.023 Uiso calc R 1 . .
    C C11 0.12219(5) 0.33583(11) 0.73837(11) 0.01765(18) Uani d . 1 . .
    H H11A 0.1515 0.2936 0.6777 0.021 Uiso calc R 1 . .
    C C12 0.05057(5) 0.36042(11) 0.69311(10) 0.01656(18) Uani d . 1 . .
    C C13 0.00695(5) 0.44318(12) 0.77071(11) 0.01855(19) Uani d . 1 . .
    H H13A 0.0230 0.4832 0.8529 0.022 Uiso calc R 1 . .
    C C14 -0.06007(5) 0.46587(12) 0.72583(11) 0.01985(19) Uani d . 1 . .
    H H14A -0.0891 0.5207 0.7774 0.024 Uiso calc R 1 . .
    C C15 -0.08314(5) 0.40546(12) 0.60260(11) 0.01940(19) Uani d . 1 . .
    C C16 -0.04087(5) 0.32318(12) 0.52386(11) 0.0204(2) Uani d . 1 . .
    H H16A -0.0571 0.2832 0.4418 0.024 Uiso calc R 1 . .
    C C17 0.02632(5) 0.30141(12) 0.56973(11) 0.01898(19) Uani d . 1 . .
    H H17A 0.0553 0.2470 0.5175 0.023 Uiso calc R 1 . .
    C C18 0.32900(5) 0.43799(14) 0.97383(12) 0.0249(2) Uani d . 1 . .
    H H18A 0.3534 0.5214 1.0058 0.037 Uiso calc R 1 . .
    H H18B 0.3497 0.4014 0.8937 0.037 Uiso calc R 1 . .
    H H18C 0.3304 0.3660 1.0440 0.037 Uiso calc R 1 . .
    C C19 0.22142(6) 0.53832(14) 1.06574(12) 0.0261(2) Uani d . 1 . .
    H H19A 0.2452 0.6231 1.0960 0.039 Uiso calc R 1 . .
    H H19B 0.2235 0.4678 1.1372 0.039 Uiso calc R 1 . .
    H H19C 0.1747 0.5616 1.0435 0.039 Uiso calc R 1 . .
loop_
    _atom_site_aniso_label
    _atom_site_aniso_U_11
    _atom_site_aniso_U_22
    _atom_site_aniso_U_33
    _atom_site_aniso_U_12
    _atom_site_aniso_U_13
    _atom_site_aniso_U_23
    Cl1 0.02940(13) 0.02639(15) 0.02128(12) 0.00830(10) 0.00692(10) 0.00370(10)
    Cl2 0.01662(11) 0.02663(15) 0.03566(15) 0.00011(9) -0.00260(9) 0.00411(11)
    N1 0.0189(4) 0.0204(4) 0.0192(4) -0.0005(3) 0.0014(3) 0.0005(3)
    N2 0.0146(3) 0.0200(4) 0.0215(4) -0.0014(3) 0.0025(3) 0.0000(3)
    C1 0.0202(4) 0.0231(5) 0.0214(5) -0.0044(4) 0.0001(4) -0.0006(4)
    C2 0.0251(5) 0.0231(5) 0.0197(5) -0.0028(4) -0.0007(4) -0.0026(4)
    C3 0.0221(4) 0.0194(5) 0.0175(4) 0.0048(4) 0.0024(4) 0.0038(4)
    C4 0.0199(4) 0.0176(5) 0.0250(5) -0.0003(4) 0.0039(4) 0.0043(4)
    C5 0.0195(4) 0.0154(5) 0.0230(5) -0.0013(3) 0.0012(4) 0.0006(4)
    C6 0.0169(4) 0.0167(5) 0.0177(4) 0.0001(3) -0.0004(3) 0.0023(4)
    C7 0.0178(4) 0.0174(5) 0.0191(4) 0.0002(3) -0.0002(3) 0.0007(4)
    C8 0.0185(4) 0.0197(5) 0.0226(5) -0.0003(4) 0.0044(4) -0.0008(4)
    C9 0.0162(4) 0.0215(5) 0.0182(4) -0.0019(3) 0.0019(3) -0.0015(4)
    C10 0.0158(4) 0.0191(5) 0.0216(5) 0.0002(3) 0.0018(3) 0.0000(4)
    C11 0.0165(4) 0.0160(5) 0.0207(5) 0.0005(3) 0.0049(3) 0.0005(4)
    C12 0.0161(4) 0.0153(4) 0.0184(4) -0.0005(3) 0.0028(3) 0.0019(3)
    C13 0.0190(4) 0.0185(5) 0.0183(5) 0.0007(3) 0.0033(3) -0.0006(4)
    C14 0.0180(4) 0.0189(5) 0.0230(5) 0.0017(4) 0.0046(4) 0.0015(4)
    C15 0.0156(4) 0.0177(5) 0.0249(5) -0.0010(3) 0.0005(3) 0.0049(4)
    C16 0.0215(4) 0.0195(5) 0.0202(5) -0.0020(4) -0.0003(4) -0.0008(4)
    C17 0.0194(4) 0.0180(5) 0.0197(5) 0.0007(3) 0.0029(3) -0.0006(4)
    C18 0.0186(4) 0.0303(6) 0.0255(5) -0.0024(4) -0.0025(4) 0.0008(4)
    C19 0.0272(5) 0.0292(6) 0.0222(5) -0.0042(4) 0.0065(4) -0.0055(4)
_geom_special_details
;
All e.s.d.'s (except the e.s.d. in the dihedral angle between two l.s. planes)
are estimated using the full covariance matrix. The cell e.s.d.'s are taken
into account individually in the estimation of e.s.d.'s in distances, angles
and torsion angles; correlations between e.s.d.'s in cell parameters are only
used when they are defined by crystal symmetry. An approximate (isotropic)
treatment of cell e.s.d.'s is used for estimating e.s.d.'s involving l.s.
planes.
;
loop_
    _geom_bond_atom_site_label_1
    _geom_bond_atom_site_label_2
    _geom_bond_site_symmetry_2
    _geom_bond_distance
    _geom_bond_publ_flag
    Cl1 C3 . 1.7411(11) ?
    Cl2 C15 . 1.7390(10) ?
    N1 C7 . 1.2703(13) ?
    N1 C8 . 1.4602(14) ?
    N2 C11 . 1.2664(14) ?
    N2 C10 . 1.4603(13) ?
    C1 C2 . 1.3876(15) ?
    C1 C6 . 1.3956(15) ?
    C1 H1A . 0.9300 ?
    C2 C3 . 1.3929(15) ?
    C2 H2A . 0.9300 ?
    C3 C4 . 1.3805(16) ?
    C4 C5 . 1.3886(14) ?
    C4 H4A . 0.9300 ?
    C5 C6 . 1.3970(14) ?
    C5 H5A . 0.9300 ?
    C6 C7 . 1.4741(14) ?
    C7 H7A . 0.9300 ?
    C8 C9 . 1.5408(16) ?
    C8 H8A . 0.9700 ?
    C8 H8B . 0.9700 ?
    C9 C18 . 1.5322(15) ?
    C9 C19 . 1.5323(15) ?
    C9 C10 . 1.5370(15) ?
    C10 H10A . 0.9700 ?
    C10 H10B . 0.9700 ?
    C11 C12 . 1.4761(14) ?
    C11 H11A . 0.9300 ?
    C12 C17 . 1.3939(15) ?
    C12 C13 . 1.3987(14) ?
    C13 C14 . 1.3876(14) ?
    C13 H13A . 0.9300 ?
    C14 C15 . 1.3908(16) ?
    C14 H14A . 0.9300 ?
    C15 C16 . 1.3860(15) ?
    C16 C17 . 1.3921(14) ?
    C16 H16A . 0.9300 ?
    C17 H17A . 0.9300 ?
    C18 H18A . 0.9600 ?
    C18 H18B . 0.9600 ?
    C18 H18C . 0.9600 ?
    C19 H19A . 0.9600 ?
    C19 H19B . 0.9600 ?
    C19 H19C . 0.9600 ?
loop_
    _geom_angle_atom_site_label_1
    _geom_angle_atom_site_label_2
    _geom_angle_atom_site_label_3
    _geom_angle_site_symmetry_1
    _geom_angle_site_symmetry_3
    _geom_angle
    _geom_angle_publ_flag
    C7 N1 C8 . . 116.79(9) ?
    C11 N2 C10 . . 117.31(9) ?
    C2 C1 C6 . . 120.72(10) ?
    C2 C1 H1A . . 119.6 ?
    C6 C1 H1A . . 119.6 ?
    C1 C2 C3 . . 118.84(10) ?
    C1 C2 H2A . . 120.6 ?
    C3 C2 H2A . . 120.6 ?
    C4 C3 C2 . . 121.67(10) ?
    C4 C3 Cl1 . . 118.62(8) ?
    C2 C3 Cl1 . . 119.71(9) ?
    C3 C4 C5 . . 118.84(10) ?
    C3 C4 H4A . . 120.6 ?
    C5 C4 H4A . . 120.6 ?
    C4 C5 C6 . . 120.92(10) ?
    C4 C5 H5A . . 119.5 ?
    C6 C5 H5A . . 119.5 ?
    C1 C6 C5 . . 119.00(9) ?
    C1 C6 C7 . . 122.08(9) ?
    C5 C6 C7 . . 118.91(9) ?
    N1 C7 C6 . . 122.61(10) ?
    N1 C7 H7A . . 118.7 ?
    C6 C7 H7A . . 118.7 ?
    N1 C8 C9 . . 111.67(9) ?
    N1 C8 H8A . . 109.3 ?
    C9 C8 H8A . . 109.3 ?
    N1 C8 H8B . . 109.3 ?
    C9 C8 H8B . . 109.3 ?
    H8A C8 H8B . . 107.9 ?
    C18 C9 C19 . . 109.91(9) ?
    C18 C9 C10 . . 107.95(9) ?
    C19 C9 C10 . . 110.43(8) ?
    C18 C9 C8 . . 109.97(8) ?
    C19 C9 C8 . . 107.97(9) ?
    C10 C9 C8 . . 110.61(9) ?
    N2 C10 C9 . . 111.70(9) ?
    N2 C10 H10A . . 109.3 ?
    C9 C10 H10A . . 109.3 ?
    N2 C10 H10B . . 109.3 ?
    C9 C10 H10B . . 109.3 ?
    H10A C10 H10B . . 107.9 ?
    N2 C11 C12 . . 122.56(9) ?
    N2 C11 H11A . . 118.7 ?
    C12 C11 H11A . . 118.7 ?
    C17 C12 C13 . . 119.48(9) ?
    C17 C12 C11 . . 119.22(9) ?
    C13 C12 C11 . . 121.30(9) ?
    C14 C13 C12 . . 120.38(10) ?
    C14 C13 H13A . . 119.8 ?
    C12 C13 H13A . . 119.8 ?
    C13 C14 C15 . . 119.07(10) ?
    C13 C14 H14A . . 120.5 ?
    C15 C14 H14A . . 120.5 ?
    C16 C15 C14 . . 121.61(9) ?
    C16 C15 Cl2 . . 118.88(9) ?
    C14 C15 Cl2 . . 119.47(8) ?
    C15 C16 C17 . . 118.83(10) ?
    C15 C16 H16A . . 120.6 ?
    C17 C16 H16A . . 120.6 ?
    C16 C17 C12 . . 120.63(9) ?
    C16 C17 H17A . . 119.7 ?
    C12 C17 H17A . . 119.7 ?
    C9 C18 H18A . . 109.5 ?
    C9 C18 H18B . . 109.5 ?
    H18A C18 H18B . . 109.5 ?
    C9 C18 H18C . . 109.5 ?
    H18A C18 H18C . . 109.5 ?
    H18B C18 H18C . . 109.5 ?
    C9 C19 H19A . . 109.5 ?
    C9 C19 H19B . . 109.5 ?
    H19A C19 H19B . . 109.5 ?
    C9 C19 H19C . . 109.5 ?
    H19A C19 H19C . . 109.5 ?
    H19B C19 H19C . . 109.5 ?
loop_
    _geom_torsion_atom_site_label_1
    _geom_torsion_atom_site_label_2
    _geom_torsion_atom_site_label_3
    _geom_torsion_atom_site_label_4
    _geom_torsion_site_symmetry_1
    _geom_torsion_site_symmetry_2
    _geom_torsion_site_symmetry_3
    _geom_torsion_site_symmetry_4
    _geom_torsion
    _geom_torsion_publ_flag
    C6 C1 C2 C3 . . . . -0.13(17) ?
    C1 C2 C3 C4 . . . . 0.35(17) ?
    C1 C2 C3 Cl1 . . . . 179.70(9) ?
    C2 C3 C4 C5 . . . . -0.74(17) ?
    Cl1 C3 C4 C5 . . . . 179.89(8) ?
    C3 C4 C5 C6 . . . . 0.93(16) ?
    C2 C1 C6 C5 . . . . 0.31(17) ?
    C2 C1 C6 C7 . . . . -178.88(10) ?
    C4 C5 C6 C1 . . . . -0.72(16) ?
    C4 C5 C6 C7 . . . . 178.50(10) ?
    C8 N1 C7 C6 . . . . 179.80(9) ?
    C1 C6 C7 N1 . . . . 4.79(16) ?
    C5 C6 C7 N1 . . . . -174.40(10) ?
    C7 N1 C8 C9 . . . . -120.74(10) ?
    N1 C8 C9 C18 . . . . 57.83(12) ?
    N1 C8 C9 C19 . . . . 177.75(8) ?
    N1 C8 C9 C10 . . . . -61.31(11) ?
    C11 N2 C10 C9 . . . . 125.72(10) ?
    C18 C9 C10 N2 . . . . 178.07(9) ?
    C19 C9 C10 N2 . . . . 57.90(12) ?
    C8 C9 C10 N2 . . . . -61.57(11) ?
    C10 N2 C11 C12 . . . . -178.94(9) ?
    N2 C11 C12 C17 . . . . -170.66(10) ?
    N2 C11 C12 C13 . . . . 10.16(16) ?
    C17 C12 C13 C14 . . . . 0.35(16) ?
    C11 C12 C13 C14 . . . . 179.52(10) ?
    C12 C13 C14 C15 . . . . -0.14(16) ?
    C13 C14 C15 C16 . . . . 0.08(16) ?
    C13 C14 C15 Cl2 . . . . -177.78(8) ?
    C14 C15 C16 C17 . . . . -0.23(16) ?
    Cl2 C15 C16 C17 . . . . 177.64(8) ?
    C15 C16 C17 C12 . . . . 0.44(16) ?
    C13 C12 C17 C16 . . . . -0.51(16) ?
    C11 C12 C17 C16 . . . . -179.70(10) ?
loop_
    _geom_hbond_atom_site_label_D
    _geom_hbond_atom_site_label_H
    _geom_hbond_atom_site_label_A
    _geom_hbond_site_symmetry_A
    _geom_hbond_distance_DH
    _geom_hbond_distance_HA
    _geom_hbond_distance_DA
    _geom_hbond_angle_DHA
    _geom_hbond_publ_flag
    C18 H18B N1 . 0.96 2.60 2.9346(15) 101 y
    C19 H19C N2 . 0.96 2.61 2.9416(15) 101 y
