# Supplementary material for: N,N′-Bis(4-chloro­benzyl­idene)-2,2-dimethyl­propane-1,3-diamine
Source: Acta Crystallogr Sect E Struct Rep Online. 2008 Nov 8;64(Pt 12):o2273. doi: 10.1107/S1600536808035307 (PMC2960008; doi:10.1107/S1600536808035307)
Supplement: Supplementary file 2 [file e-64-o2273-Isup2.hkl]

# 
# h,k,l, Fc-squared, Fo-squared, sigma(Fo-squared) and status flag 
# 
data_I
_shelx_title ' 4cldmem in P2(1)/c     (100K)' 
_shelx_refln_list_code          4 
_shelx_F_calc_maximum      206.63 
_exptl_crystal_F_000       728.00 
_reflns_d_resolution_high  0.6614 
 
loop_ 
 _symmetry_equiv_pos_as_xyz 
 'x, y, z' 
 '-x, y+1/2, -z+1/2' 
 '-x, -y, -z' 
 'x, -y-1/2, z-1/2' 
 
_cell_length_a    19.6392 
_cell_length_b     9.3275 
_cell_length_c     9.7841 
_cell_angle_alpha  90.000 
_cell_angle_beta   92.213 
_cell_angle_gamma  90.000 
 
_shelx_F_squared_multiplier     1.000 
 
loop_ 
 _refln_index_h 
 _refln_index_k 
 _refln_index_l 
 _refln_F_squared_calc 
 _refln_F_squared_meas 
 _refln_F_squared_sigma 
 _refln_observed_status 
   1   0   0        6.35       -0.15      0.08 o 
   2   0   0     1559.68     1609.41     37.48 o 
   3   0   0     1038.94     1092.97     26.74 o 
   4   0   0     3806.89     3599.17     81.74 o 
   5   0   0      101.14       85.95      5.61 o 
   7   0   0     2797.57     2686.21     64.97 o 
   8   0   0     1328.54     1361.42     37.10 o 
   9   0   0     3399.47     3462.11     83.73 o 
  10   0   0     2673.00     3196.88     35.79 o 
  11   0   0     1035.29      953.65     13.13 o 
  12   0   0     2207.35     2112.44     22.69 o 
  13   0   0       37.46       41.06      2.34 o 
  14   0   0      454.73      466.68     13.84 o 
  15   0   0     1366.14     1376.31     18.25 o 
  16   0   0        7.14       21.25      2.39 o 
  17   0   0      365.44      328.64     13.45 o 
  18   0   0     2974.06     2793.85     38.47 o 
  19   0   0        5.88       33.49      3.37 o 
  20   0   0       21.06       18.21      3.05 o 
  21   0   0      548.76      547.68     12.29 o 
  22   0   0        6.58        9.68      3.03 o 
  23   0   0       32.82       46.06      4.35 o 
  24   0   0     1605.61     1641.80     27.00 o 
  25   0   0       25.15       50.04      5.02 o 
  26   0   0       60.67       68.43      5.47 o 
  27   0   0      152.58      176.15     11.30 o 
  28   0   0       95.02       89.48      8.83 o 
  29   0   0      311.26      332.23     14.38 o 
   1   1   0      281.07      271.68      5.20 o 
   2   1   0     2702.97     2763.18     44.49 o 
   3   1   0      108.67      108.18     12.20 o 
   4   1   0      426.39      450.08      9.84 o 
   5   1   0     1003.41     1018.97     19.18 o 
   6   1   0      400.46      387.44      9.83 o 
   7   1   0      485.62      502.51     12.14 o 
   8   1   0       49.97       52.01      3.86 o 
   9   1   0      396.42      433.37      8.88 o 
  10   1   0     2278.76     2539.24     19.45 o 
  11   1   0     1250.36     1344.18     13.28 o 
  12   1   0      339.32      385.21      5.07 o 
  13   1   0      180.35      174.42      3.22 o 
  14   1   0      141.36      139.11      2.89 o 
  15   1   0       30.21       37.58      2.30 o 
  16   1   0      253.13      242.08      5.03 o 
  17   1   0       39.87       42.86      2.33 o 
  18   1   0       27.94       26.14      2.36 o 
  19   1   0        4.35        7.68      1.80 o 
  20   1   0        4.02        0.43      1.59 o 
  21   1   0       36.16       32.04      2.58 o 
  22   1   0        0.43        1.26      1.80 o 
  23   1   0      358.03      357.75      7.06 o 
  24   1   0        1.37        7.30      2.56 o 
  25   1   0       24.39       26.15      3.59 o 
  26   1   0       83.77       82.03      4.69 o 
  27   1   0        0.00       -1.16      2.51 o 
  28   1   0        0.04        0.06      3.12 o 
  29   1   0       54.73       59.14      9.04 o 
   0   2   0    42695.28    29679.19    675.80 o 
   1   2   0     5865.96     5846.90     95.45 o 
   2   2   0      333.63      341.81      6.67 o 
   3   2   0     1491.68     1454.11     25.17 o 
   4   2   0     1236.68     1265.27     18.80 o 
   5   2   0     1273.67     1245.71     37.25 o 
   6   2   0     4098.73     3927.45     64.89 o 
   7   2   0     2012.55     2003.20     27.75 o 
   8   2   0     1674.73     1723.03     37.60 o 
   9   2   0     4096.36     4189.27     48.85 o 
  10   2   0      268.71      240.87      4.38 o 
  11   2   0      199.28      242.61      4.14 o 
  12   2   0     4513.73     4393.37     34.12 o 
  13   2   0       58.06       64.87      2.22 o 
  14   2   0      567.23      556.57      7.03 o 
  15   2   0      626.03      634.03      8.21 o 
  16   2   0      395.69      371.99      6.74 o 
  17   2   0       44.51       32.13      2.11 o 
  18   2   0     2147.96     2091.20     19.88 o 
  19   2   0      110.11      119.36      3.58 o 
  20   2   0      502.39      494.59      7.86 o 
  21   2   0      798.26      807.31     12.51 o 
  22   2   0       68.33       66.14      5.19 o 
  23   2   0       69.02       85.85      5.43 o 
  24   2   0      572.56      583.72     10.76 o 
  25   2   0       21.94       32.82      4.09 o 
  26   2   0       31.00       29.49      4.19 o 
  27   2   0      183.31      184.13     12.27 o 
  28   2   0       29.65       34.33      4.57 o 
  29   2   0       17.69       25.98      4.38 o 
   1   3   0     4740.32     4849.85    110.14 o 
   2   3   0     2584.88     2522.91     41.17 o 
   3   3   0      266.96      259.44      5.09 o 
   4   3   0      835.56      814.37     16.10 o 
   5   3   0      162.30      179.59      5.73 o 
   6   3   0        5.10        4.63      1.29 o 
   7   3   0      429.11      442.63     11.27 o 
   8   3   0      118.09      102.88      3.38 o 
   9   3   0       15.07       17.77      2.55 o 
  10   3   0     2696.79     2855.46     31.08 o 
  11   3   0      628.45      706.77      9.23 o 
  12   3   0       94.73      101.02      2.79 o 
  13   3   0      147.55      138.99      4.43 o 
  14   3   0     1421.39     1313.37     18.36 o 
  15   3   0       13.03       11.52      2.42 o 
  16   3   0      419.26      415.19      8.70 o 
  17   3   0      301.57      287.30      6.55 o 
  18   3   0       35.13       37.61      3.31 o 
  19   3   0      247.13      226.64      6.87 o 
  20   3   0      264.37      274.17      7.10 o 
  21   3   0      135.02      148.19      7.70 o 
  22   3   0      114.29      132.23      6.07 o 
  23   3   0      895.69      861.23     17.25 o 
  24   3   0       37.41       46.94      4.85 o 
  25   3   0      235.75      215.67     11.26 o 
  26   3   0       21.14       19.72      3.83 o 
  27   3   0        3.40        7.14      4.94 o 
  28   3   0      102.03      106.85      9.99 o 
   0   4   0       22.45        9.76      1.69 o 
   1   4   0     2502.57     2640.71     43.32 o 
   2   4   0     1490.60     1358.10     22.99 o 
   3   4   0      443.21      401.33      8.11 o 
   4   4   0     4273.13     4397.26     58.28 o 
   5   4   0      481.60      450.55      8.11 o 
   6   4   0      528.68      478.14      8.60 o 
   7   4   0      826.26      788.73     20.18 o 
   8   4   0      769.13      852.17     12.22 o 
   9   4   0     1019.47     1007.92     14.05 o 
  10   4   0     1225.57     1210.17     16.35 o 
  11   4   0       43.75       43.98      2.29 o 
  12   4   0      694.08      691.20      9.35 o 
  13   4   0      750.79      742.33     10.70 o 
  14   4   0      645.33      670.34     10.29 o 
  15   4   0      898.60      943.02     13.24 o 
  16   4   0      516.62      510.69      9.08 o 
  17   4   0       65.89       58.49      3.40 o 
  18   4   0      541.10      503.36     10.40 o 
  19   4   0      580.37      548.27     11.28 o 
  20   4   0      505.54      485.54     10.73 o 
  21   4   0     1030.39     1016.55     17.70 o 
  22   4   0      122.48      117.59      5.44 o 
  23   4   0      198.50      198.01      7.63 o 
  24   4   0        9.16        4.81      4.16 o 
  25   4   0       49.02       62.50      5.40 o 
  26   4   0       19.65       19.02      4.08 o 
  27   4   0      159.93      162.37      9.63 o 
  28   4   0       53.14       69.59      6.02 o 
   1   5   0     2149.40     2226.67     27.26 o 
   2   5   0     7161.83     7489.45     82.86 o 
   3   5   0       88.97       91.10      2.40 o 
   4   5   0      820.78      741.42     10.27 o 
   5   5   0      276.12      270.63      5.34 o 
   6   5   0       26.50       20.76      2.02 o 
   7   5   0      137.25      140.70      4.54 o 
   8   5   0     1205.47     1163.72     17.41 o 
   9   5   0       61.51       38.77      2.93 o 
  10   5   0      481.15      491.01     10.05 o 
  11   5   0      307.99      335.25      7.45 o 
  12   5   0      156.88      140.22      4.34 o 
  13   5   0     1128.95     1079.27     13.11 o 
  14   5   0      762.86      740.34     21.33 o 
  15   5   0        1.53        3.13      1.56 o 
  16   5   0      466.81      444.39      9.39 o 
  17   5   0      901.72      866.49     14.55 o 
  18   5   0       38.33       35.91      3.51 o 
  19   5   0      237.91      227.74      9.40 o 
  20   5   0      529.41      538.95     11.63 o 
  21   5   0       27.32       30.34      6.81 o 
  22   5   0      116.65      120.44      7.72 o 
  23   5   0       19.30       16.06      4.17 o 
  24   5   0       17.20       11.04      3.40 o 
  25   5   0      238.15      237.49      8.89 o 
  26   5   0        2.01        2.99      3.36 o 
  27   5   0        1.91        3.13      3.46 o 
   0   6   0      993.98     1065.07     21.43 o 
   1   6   0     1005.93     1004.89     15.23 o 
   2   6   0     2894.47     3092.40     32.54 o 
   3   6   0      795.66      821.23     10.84 o 
   4   6   0     2342.51     2325.73     29.84 o 
   5   6   0      998.34      940.21     12.86 o 
   6   6   0        6.47        3.80      1.60 o 
   7   6   0      851.87      840.91     12.29 o 
   8   6   0      495.03      472.72      9.24 o 
   9   6   0       44.54       43.56      3.47 o 
  10   6   0       75.28       79.43      7.20 o 
  11   6   0     2372.14     2280.92     44.23 o 
  12   6   0      352.79      339.33     13.49 o 
  13   6   0     2385.18     2285.47     45.33 o 
  14   6   0      739.86      748.19     13.37 o 
  15   6   0       88.99       91.13      5.37 o 
  16   6   0      271.97      276.43      7.49 o 
  17   6   0      116.72      116.44      5.33 o 
  18   6   0       21.72       26.90      6.35 o 
  19   6   0      173.67      183.36      6.77 o 
  20   6   0      291.08      298.03      8.69 o 
  21   6   0       70.71       72.62      5.11 o 
  22   6   0      148.36      144.01      6.82 o 
  23   6   0        2.26        2.58      3.01 o 
  24   6   0       70.48       61.96      5.41 o 
  25   6   0      169.21      178.94      8.14 o 
  26   6   0      164.52      147.19      7.77 o 
   1   7   0       29.19       48.11      2.44 o 
   2   7   0      335.20      373.51      9.56 o 
   3   7   0       29.93       24.65      2.32 o 
   4   7   0      314.00      329.19      7.42 o 
   5   7   0      139.67      168.33      6.38 o 
   6   7   0      106.61       89.86      5.07 o 
   7   7   0      940.02      942.69     33.63 o 
   8   7   0      888.93      881.77     17.61 o 
   9   7   0      355.23      328.82      9.92 o 
  10   7   0        7.52       -0.32      2.01 o 
  11   7   0      269.84      265.52      9.24 o 
  12   7   0       19.61       21.22      3.75 o 
  13   7   0      821.98      784.01     19.73 o 
  14   7   0       92.31       90.57      6.18 o 
  15   7   0        2.38        4.23      2.92 o 
  16   7   0      275.17      253.50     15.52 o 
  17   7   0      656.41      651.04     15.76 o 
  18   7   0        0.21        3.23      2.97 o 
  19   7   0       10.91        8.40      3.41 o 
  20   7   0        7.05        6.06      2.76 o 
  21   7   0        6.75        6.17      3.05 o 
  22   7   0       71.90       66.04      7.46 o 
  23   7   0       32.45       28.70      6.41 o 
  24   7   0        0.62       -1.29      2.64 o 
  25   7   0       35.32       34.73      4.31 o 
   0   8   0      199.57      221.56     16.03 o 
   1   8   0     1387.41     1440.64     32.88 o 
   2   8   0      488.84      449.17     16.06 o 
   3   8   0      261.94      246.85     11.78 o 
   4   8   0      417.81      396.41     25.52 o 
   5   8   0     1843.84     1811.58     38.80 o 
   6   8   0        2.43        3.39      3.43 o 
   7   8   0     1703.90     1656.30     34.45 o 
   8   8   0      629.56      615.27     14.61 o 
   9   8   0        2.86        3.61      2.39 o 
  10   8   0       14.13       14.86      3.36 o 
  11   8   0      616.00      610.78     15.34 o 
  12   8   0        8.64       14.95      3.54 o 
  13   8   0      405.94      394.53     14.68 o 
  14   8   0      412.75      418.48     13.10 o 
  15   8   0      126.18      129.39      6.57 o 
  16   8   0      312.28      298.65      9.60 o 
  17   8   0      222.01      209.23     16.08 o 
  18   8   0      148.77      168.21      9.39 o 
  19   8   0      131.07      145.36     16.08 o 
  20   8   0      648.53      689.91     22.34 o 
  21   8   0       32.00       29.41      5.71 o 
  22   8   0      207.99      203.69      7.89 o 
  23   8   0      126.65      131.06      6.60 o 
  24   8   0       41.58       35.21      4.33 o 
   1   9   0      338.75      361.69     15.14 o 
   2   9   0      155.42      167.87     11.01 o 
   3   9   0        4.15        1.90      3.38 o 
   4   9   0        0.70       -0.47      5.30 o 
   5   9   0      135.85      147.06     10.29 o 
   6   9   0      110.81       80.49      8.23 o 
   7   9   0      243.39      212.78     12.06 o 
   8   9   0      118.64      116.64     18.15 o 
   9   9   0      121.82      112.37      9.50 o 
  10   9   0      236.28      251.09     13.28 o 
  11   9   0      146.74      149.25     11.12 o 
  12   9   0        7.77        9.48      4.55 o 
  13   9   0        8.01        7.93      5.31 o 
  14   9   0        0.46        0.21      2.77 o 
  15   9   0        0.60        2.64      2.43 o 
  16   9   0      171.23      178.91      7.96 o 
  17   9   0      135.77      122.74      8.02 o 
  18   9   0      357.45      355.34     12.89 o 
  19   9   0       53.76       40.84      5.83 o 
  20   9   0        1.24        0.35      3.32 o 
  21   9   0       19.01       15.39      3.82 o 
  22   9   0      122.53      111.73      7.25 o 
   0  10   0      260.65      242.24     18.79 o 
   1  10   0      299.20      287.11     14.52 o 
   2  10   0      314.10      283.33     14.30 o 
   3  10   0        9.05        5.50      4.32 o 
   4  10   0      215.81      200.52     12.41 o 
   5  10   0      374.79      378.75     22.14 o 
   6  10   0        3.36        5.84      4.63 o 
   7  10   0      573.47      556.25     20.43 o 
   8  10   0      601.83      594.68     22.26 o 
   9  10   0       29.49       22.89      5.86 o 
  10  10   0      116.12      105.08     10.38 o 
  11  10   0       31.13       27.39     10.89 o 
  12  10   0      223.42      235.85     16.18 o 
  13  10   0      429.09      423.79     18.55 o 
  14  10   0       29.69       24.73      7.08 o 
  15  10   0      200.38      187.68     13.87 o 
  16  10   0      286.06      321.21     14.20 o 
  17  10   0      574.64      526.15     23.37 o 
  18  10   0      465.31      476.60     19.54 o 
  19  10   0      307.90      289.97     15.47 o 
  20  10   0       73.11       60.90     22.65 o 
   1  11   0       17.82        8.08      4.79 o 
   2  11   0       35.21       30.06      6.74 o 
   3  11   0        1.15       -4.23      3.91 o 
   4  11   0      148.66      132.44     11.47 o 
   5  11   0       51.21       44.85      7.71 o 
   6  11   0       10.42       20.21      5.69 o 
   7  11   0      127.86      124.88     11.60 o 
   8  11   0      394.22      371.52     17.74 o 
   9  11   0      125.60      104.61     10.96 o 
  10  11   0      340.08      337.66     17.10 o 
  11  11   0       61.29       43.73      8.21 o 
  12  11   0       51.44       52.06      9.94 o 
  13  11   0      205.10      208.31     14.71 o 
  14  11   0       71.85       85.26     10.96 o 
  15  11   0       98.10       77.49     10.75 o 
  16  11   0      289.31      288.28     12.67 o 
  17  11   0       25.54       24.87      5.61 o 
  18  11   0       87.93       83.87     10.12 o 
   0  12   0        2.05        6.47      8.28 o 
   1  12   0      107.36      109.20     11.70 o 
   2  12   0       58.34       62.70      9.56 o 
   3  12   0      200.66      179.12     14.08 o 
   4  12   0        9.28        5.38      5.50 o 
   5  12   0       50.76       38.11      7.91 o 
   6  12   0       10.32        9.31      5.94 o 
   7  12   0      120.98      127.86     12.41 o 
   8  12   0      152.34      150.96     13.18 o 
   9  12   0        6.49        7.12      5.53 o 
  10  12   0      129.49      139.22     12.91 o 
  11  12   0       27.94       45.68      8.84 o 
  12  12   0       47.09       45.64      8.99 o 
  13  12   0      173.56      162.55     19.74 o 
  14  12   0       35.49       35.45      8.40 o 
  15  12   0      230.51      232.38     16.70 o 
   1  13   0       10.39       10.38      6.28 o 
   2  13   0       15.63        9.42      6.16 o 
   3  13   0      231.06      214.01     15.80 o 
   4  13   0       92.81      111.05     21.92 o 
   5  13   0      226.82      207.94     15.59 o 
   6  13   0      148.95      145.24     15.40 o 
   7  13   0       31.42       35.69      8.50 o 
   8  13   0       36.13       32.89      8.53 o 
   9  13   0        6.97        7.03      6.07 o 
  10  13   0      122.15      134.43     25.85 o 
  11  13   0        2.24       -5.92      8.40 o 
   0  14   0        7.44        9.97      9.29 o 
   1  14   0        7.77        4.10      5.61 o 
   2  14   0       16.60       11.79      6.41 o 
   3  14   0      115.96      113.74     16.00 o 
 -29   1   1      259.00      288.40      9.65 o 
 -28   1   1        0.52        7.86      3.40 o 
 -27   1   1      496.32      495.31     10.11 o 
 -26   1   1        5.02       14.82      2.84 o 
 -25   1   1      791.81      833.79     11.92 o 
 -24   1   1      185.46      196.61      6.60 o 
 -23   1   1       25.91       36.16      2.97 o 
 -22   1   1       35.06       33.32      2.69 o 
 -21   1   1       58.76       70.07      3.29 o 
 -20   1   1      403.52      427.96      7.29 o 
 -19   1   1       12.10       12.41      1.90 o 
 -18   1   1       52.73       50.91      2.92 o 
 -17   1   1     1135.70     1093.99     12.77 o 
 -16   1   1      244.62      241.52      4.61 o 
 -15   1   1      471.74      443.85      6.27 o 
 -14   1   1     1062.44     1053.39     10.09 o 
 -13   1   1      249.24      264.03      4.02 o 
 -12   1   1      148.93      147.91      3.03 o 
 -11   1   1     4116.11     4347.36     31.90 o 
 -10   1   1       20.57       33.74      2.95 o 
  -9   1   1      494.02      512.77      9.69 o 
  -8   1   1      560.73      553.00     14.84 o 
  -7   1   1      244.84      217.90     10.90 o 
  -6   1   1       20.43       14.95      1.71 o 
  -5   1   1      646.39      684.15     11.35 o 
  -4   1   1     3316.29     3216.16     37.03 o 
  -3   1   1     3559.83     3420.07     49.43 o 
  -2   1   1     3215.09     3161.37     52.58 o 
  -1   1   1     2960.97     2846.97     32.94 o 
   0   1   1     3258.50     3280.33     37.96 o 
   1   1   1      331.98      330.20      5.71 o 
   2   1   1     2423.15     2351.52     38.40 o 
   3   1   1     8103.91     7926.79    134.48 o 
   4   1   1    24448.04    20991.40    326.37 o 
   5   1   1     2807.96     2867.08     47.54 o 
   6   1   1     1831.30     1894.28     33.34 o 
   7   1   1     2395.76     2459.04     32.94 o 
   8   1   1     7384.55     7727.70    110.51 o 
   9   1   1     4925.73     5264.05     46.27 o 
  10   1   1     4632.47     4671.02     36.17 o 
  11   1   1     2725.69     2822.64     21.68 o 
  12   1   1      800.06      897.13      9.14 o 
  13   1   1      852.24      856.21      8.52 o 
  14   1   1       22.58       17.70      1.49 o 
  15   1   1     1007.38      983.13     12.57 o 
  16   1   1     1063.51     1024.00     11.25 o 
  17   1   1      320.95      337.00      6.03 o 
  18   1   1       58.50       63.01      2.76 o 
  19   1   1      265.64      290.51      5.47 o 
  20   1   1      194.77      192.06      4.85 o 
  21   1   1       32.86       38.80      2.71 o 
  22   1   1     1113.22     1126.58     14.12 o 
  23   1   1      392.41      394.06      9.11 o 
  24   1   1        8.86       10.22      3.01 o 
  25   1   1      233.36      231.98      6.93 o 
  26   1   1        0.21        2.24      2.61 o 
  27   1   1      194.25      206.68      9.27 o 
  28   1   1      785.01      887.13     16.78 o 
  29   1   1        5.06       15.81      3.99 o 
 -29   2   1       73.24       76.88      5.95 o 
 -28   2   1        0.05       -0.13      2.93 o 
 -27   2   1        1.68        1.53      3.14 o 
 -26   2   1       67.96       70.82      5.36 o 
 -25   2   1      206.34      222.15      7.91 o 
 -24   2   1        2.95        1.86      3.05 o 
 -23   2   1       92.15       94.03      4.33 o 
 -22   2   1       73.35       78.55      5.99 o 
 -21   2   1      287.97      266.47      7.72 o 
 -20   2   1        0.81        5.03      1.73 o 
 -19   2   1      932.70      864.76     11.04 o 
 -18   2   1      225.38      198.03      4.30 o 
 -17   2   1       22.44       19.35      1.84 o 
 -16   2   1       98.32      105.96      3.31 o 
 -15   2   1      201.64      199.71      4.02 o 
 -14   2   1      704.10      676.84      8.54 o 
 -13   2   1      796.94      756.96      8.53 o 
 -12   2   1      492.74      532.72      6.55 o 
 -11   2   1     1922.57     2025.73     20.08 o 
 -10   2   1     1552.24     1650.61     15.69 o 
  -9   2   1      170.62      189.30      3.77 o 
  -8   2   1      105.57      157.16      5.15 o 
  -7   2   1     3641.14     3605.03     61.97 o 
  -6   2   1       16.28       20.35      2.94 o 
  -5   2   1      558.03      568.71     10.27 o 
  -4   2   1      922.62      915.81     12.41 o 
  -3   2   1       50.33       31.89      1.79 o 
  -2   2   1     5327.09     5385.19     86.08 o 
  -1   2   1    33450.93    26885.65    424.36 o 
   0   2   1     4197.21     4253.41     57.07 o 
   1   2   1       86.90       77.76      4.51 o 
   2   2   1     2106.09     2201.66     52.77 o 
   3   2   1     9926.33     9644.49    150.56 o 
   4   2   1      724.87      729.14     15.19 o 
   5   2   1     1377.90     1362.16     31.30 o 
   6   2   1      851.01      862.69     20.46 o 
   7   2   1     1517.99     1538.39     33.61 o 
   8   2   1      128.04      108.06      3.79 o 
   9   2   1       35.51       38.63      1.90 o 
  10   2   1        0.16        2.14      1.05 o 
  11   2   1      350.20      351.92      5.77 o 
  12   2   1       29.92       36.10      2.39 o 
  13   2   1       65.71       90.59      3.33 o 
  14   2   1       94.44       94.80      3.26 o 
  15   2   1       65.21       74.40      3.25 o 
  16   2   1       11.17       12.67      2.16 o 
  17   2   1      613.37      592.16      8.85 o 
  18   2   1      361.64      292.25      9.57 o 
  19   2   1        8.44       20.07      3.27 o 
  20   2   1       32.94       40.01      2.94 o 
  21   2   1       17.34       17.03      3.54 o 
  22   2   1       87.53       91.66      4.44 o 
  23   2   1      730.38      726.42     12.87 o 
  24   2   1       10.81       13.48      2.89 o 
  25   2   1      109.10      115.62      5.71 o 
  26   2   1       10.24       14.22      4.30 o 
  27   2   1        8.66       11.17      5.77 o 
  28   2   1       85.69       94.71      6.32 o 
  29   2   1        4.30        4.19      5.07 o 
 -29   3   1      152.64      191.61      9.42 o 
 -28   3   1        0.04       -0.50      3.17 o 
 -27   3   1       78.40       82.64      5.86 o 
 -26   3   1        0.23       -1.53      2.76 o 
 -25   3   1        1.53        0.49      2.69 o 
 -24   3   1       43.69       49.32      4.52 o 
 -23   3   1       19.16       20.19      3.43 o 
 -22   3   1       75.48       85.04      5.76 o 
 -21   3   1      412.66      399.84      9.82 o 
 -20   3   1       14.22       14.80      2.82 o 
 -19   3   1       46.13       42.04      3.63 o 
 -18   3   1      110.89       99.88      3.64 o 
 -17   3   1      690.63      654.70     11.74 o 
 -16   3   1      172.79      157.16      9.09 o 
 -15   3   1      165.62      147.56      4.61 o 
 -14   3   1      350.44      381.17      7.66 o 
 -13   3   1     2249.30     2195.97     21.18 o 
 -12   3   1      183.28      179.36      4.03 o 
 -11   3   1     1751.79     1725.25     18.59 o 
 -10   3   1      800.35      797.65     11.33 o 
  -9   3   1      331.95      377.41      7.06 o 
  -8   3   1        3.59        7.36      1.32 o 
  -7   3   1       83.43       59.58      2.59 o 
  -6   3   1       99.72      100.36      3.96 o 
  -5   3   1      758.20      742.11     10.74 o 
  -4   3   1     3345.51     3530.33     40.45 o 
  -3   3   1     3596.85     3892.88     52.06 o 
  -2   3   1    11576.66    11457.34    180.25 o 
  -1   3   1     1833.79     1935.83     32.84 o 
   0   3   1     2899.55     2987.18     69.66 o 
   1   3   1     6037.51     5710.55    129.43 o 
   3   3   1      943.27     1032.24     34.00 o 
   4   3   1     5831.66     6086.26    138.84 o 
   5   3   1      367.69      356.06     14.48 o 
   6   3   1      598.33      677.46     24.23 o 
   7   3   1     1073.55     1073.70     15.57 o 
   8   3   1      430.95      403.01      6.97 o 
   9   3   1      196.79      205.02      7.98 o 
  10   3   1      118.13      137.34      3.41 o 
  11   3   1      292.09      326.96      5.55 o 
  12   3   1      596.72      588.21      7.51 o 
  13   3   1      236.81      226.88      5.52 o 
  14   3   1       10.05        7.08      1.87 o 
  15   3   1        0.55       -0.37      1.52 o 
  16   3   1      366.82      371.23      7.03 o 
  17   3   1      102.35      113.45      5.23 o 
  18   3   1        7.48        7.28      1.96 o 
  19   3   1      299.72      300.26      6.79 o 
  20   3   1       11.42        7.49      1.94 o 
  21   3   1        1.40        5.69      2.00 o 
  22   3   1      172.26      180.24      5.41 o 
  23   3   1      107.84       99.53      5.69 o 
  24   3   1       66.23       64.91      5.43 o 
  25   3   1      154.89      132.38      7.51 o 
  26   3   1      193.41      212.68     13.24 o 
  27   3   1        0.14        2.36      3.27 o 
  28   3   1       79.78       84.90      6.26 o 
 -28   4   1      318.15      336.35      9.88 o 
 -27   4   1       35.54       34.76      5.59 o 
 -26   4   1        3.77        6.91      3.39 o 
 -25   4   1      488.11      472.76     12.06 o 
 -24   4   1      209.12      205.71      7.80 o 
 -23   4   1      162.53      172.90      7.17 o 
 -22   4   1        0.20       -1.30      2.37 o 
 -21   4   1       14.25       16.81      3.10 o 
 -20   4   1      231.85      247.11      7.93 o 
 -19   4   1     1018.46      996.19     16.37 o 
 -18   4   1       58.78       57.76      4.43 o 
 -17   4   1        5.40        3.29      2.54 o 
 -16   4   1        2.71        2.66      1.70 o 
 -15   4   1        2.73        1.21      1.59 o 
 -14   4   1      819.11      806.64     14.91 o 
 -13   4   1     3214.85     3244.71     33.91 o 
 -12   4   1     1128.08     1103.28     14.43 o 
 -11   4   1        0.11        1.74      1.32 o 
 -10   4   1     2908.15     2978.73     29.76 o 
  -9   4   1      494.07      500.24      8.78 o 
  -8   4   1        0.12        1.19      1.14 o 
  -7   4   1     1315.19     1294.54     16.02 o 
  -6   4   1       11.36       17.32      1.69 o 
  -5   4   1      682.25      683.86      8.71 o 
  -4   4   1        2.69       10.20      1.11 o 
  -3   4   1       31.07       29.66      1.83 o 
  -2   4   1     2787.98     2997.96     39.59 o 
  -1   4   1     2840.77     2911.84     48.34 o 
   0   4   1      479.75      538.42     15.08 o 
   1   4   1       17.97       17.27      2.70 o 
   2   4   1      159.36      129.55      6.74 o 
   3   4   1        1.52       -2.61      2.88 o 
   4   4   1       54.00       64.29      2.31 o 
   5   4   1     4226.86     4234.37     48.67 o 
   6   4   1      802.01      878.34     13.09 o 
   7   4   1      839.87      864.31     13.19 o 
   8   4   1     3795.27     3665.50     39.32 o 
   9   4   1      110.28      103.95      3.83 o 
  10   4   1      629.73      616.55      8.75 o 
  11   4   1     1999.79     1945.56     20.73 o 
  12   4   1      363.51      357.28      7.84 o 
  13   4   1      315.81      292.16      8.59 o 
  14   4   1      507.09      506.11     10.08 o 
  15   4   1       22.76       18.82      2.55 o 
  16   4   1       39.78       42.17      3.26 o 
  17   4   1      174.19      176.12      7.19 o 
  18   4   1       19.49       15.22      2.64 o 
  19   4   1       87.20       93.23      8.26 o 
  20   4   1      142.53      132.10      5.72 o 
  21   4   1        3.83        4.51      3.05 o 
  22   4   1       65.76       67.02      6.63 o 
  23   4   1      322.35      304.83     10.58 o 
  24   4   1      189.89      193.72      9.51 o 
  25   4   1      531.71      515.89     12.81 o 
  26   4   1        8.42       12.37      4.67 o 
  27   4   1       11.26        7.54      5.43 o 
  28   4   1       13.53       18.77      4.38 o 
 -27   5   1        2.01        6.35      3.25 o 
 -26   5   1       73.61       73.79      5.38 o 
 -25   5   1        9.83        4.20      3.47 o 
 -24   5   1      310.92      292.82      9.38 o 
 -23   5   1       72.40       67.93      5.84 o 
 -22   5   1      157.68      153.62      6.73 o 
 -21   5   1        7.03        5.13      3.29 o 
 -20   5   1       60.09       61.16      5.14 o 
 -19   5   1        7.23        8.70      2.62 o 
 -18   5   1       92.44       81.80      4.63 o 
 -17   5   1        7.56        2.48      2.02 o 
 -16   5   1       64.19       59.43      4.27 o 
 -15   5   1      198.69      170.67      5.07 o 
 -14   5   1       15.59       13.43      2.05 o 
 -13   5   1       75.56       96.29      6.02 o 
 -12   5   1      192.42      189.57      7.16 o 
 -11   5   1       38.48       38.14      2.89 o 
 -10   5   1      496.30      513.23      9.23 o 
  -9   5   1      191.14      194.01      5.30 o 
  -8   5   1       96.72       95.04      3.56 o 
  -7   5   1      360.26      376.90      7.15 o 
  -6   5   1       94.44       85.75      4.29 o 
  -5   5   1      161.61      190.43      4.04 o 
  -4   5   1       31.17       25.42      1.60 o 
  -3   5   1     1076.21     1083.98     13.39 o 
  -2   5   1      555.19      674.31      9.28 o 
  -1   5   1       39.46       34.94      2.18 o 
   0   5   1      292.93      305.64      5.67 o 
   1   5   1      732.74      828.38     16.28 o 
   2   5   1        3.48        1.85      1.59 o 
   3   5   1     1079.78     1106.21     20.16 o 
   4   5   1        1.21        4.96      1.90 o 
   5   5   1      358.52      367.91      8.95 o 
   6   5   1       21.18       12.27      1.50 o 
   7   5   1     1249.26     1353.25     19.11 o 
   8   5   1      487.09      456.61      9.01 o 
   9   5   1     1309.16     1273.04     18.78 o 
  10   5   1      432.47      403.63      7.46 o 
  11   5   1      326.34      315.63      6.33 o 
  12   5   1      759.30      751.70     11.15 o 
  13   5   1      420.10      416.10      8.63 o 
  14   5   1      183.67      177.18      6.65 o 
  15   5   1        9.49        6.91      3.58 o 
  16   5   1       61.79       63.41      5.79 o 
  17   5   1       17.74       14.65      2.62 o 
  18   5   1      433.15      394.81      9.31 o 
  19   5   1       17.04       17.07      4.19 o 
  20   5   1        0.09        2.69      2.33 o 
  21   5   1      425.76      450.32     10.87 o 
  22   5   1        5.07        8.37      3.01 o 
  23   5   1       95.60      107.87      6.18 o 
  24   5   1      326.57      313.94      8.85 o 
  25   5   1      103.83      111.77      6.75 o 
  26   5   1       75.17       81.77      6.21 o 
  27   5   1        6.27       12.97      3.84 o 
 -26   6   1        4.27        5.11      2.99 o 
 -25   6   1      238.06      245.52      8.35 o 
 -24   6   1        0.00       -0.97      2.63 o 
 -23   6   1       70.54       66.90      6.27 o 
 -22   6   1      171.31      162.10      6.48 o 
 -21   6   1        2.50        3.24      2.48 o 
 -20   6   1       16.21       25.16      3.13 o 
 -19   6   1      282.75      287.48      7.52 o 
 -18   6   1        0.22       -0.82      1.87 o 
 -17   6   1       12.29        6.36      2.24 o 
 -16   6   1       55.18       58.78      6.60 o 
 -15   6   1      221.35      203.45      6.72 o 
 -14   6   1      106.98      105.64      5.24 o 
 -13   6   1      457.77      439.14     17.44 o 
 -12   6   1      416.82      416.86      9.33 o 
 -11   6   1      173.88      169.69      5.82 o 
 -10   6   1     1088.75     1026.59     16.53 o 
  -9   6   1      327.71      330.57     10.08 o 
  -8   6   1      179.30      170.31      5.54 o 
  -7   6   1      272.75      304.01      6.64 o 
  -6   6   1       69.30       61.05      5.01 o 
  -5   6   1      629.77      641.61      8.97 o 
  -4   6   1        2.59        0.12      0.82 o 
  -3   6   1        9.35       10.20      1.35 o 
  -2   6   1      277.38      328.13      6.85 o 
  -1   6   1      555.30      514.70      7.70 o 
   0   6   1        0.06        0.20      1.02 o 
   1   6   1       71.51       92.46      3.48 o 
   2   6   1      337.96      349.91     14.99 o 
   3   6   1      623.42      710.20     11.47 o 
   4   6   1      213.88      213.25      5.18 o 
   5   6   1      400.46      387.76     10.82 o 
   6   6   1      280.87      329.45      6.83 o 
   7   6   1      139.29      137.59      5.08 o 
   8   6   1     1389.43     1352.49     33.09 o 
   9   6   1     1197.96     1203.84     27.38 o 
  10   6   1        2.41        6.17      2.49 o 
  11   6   1     1422.04     1351.48     22.51 o 
  12   6   1      155.17      144.88      5.25 o 
  13   6   1       92.57       86.66      5.02 o 
  14   6   1      234.10      224.23      6.79 o 
  15   6   1      495.04      474.24     11.70 o 
  16   6   1      614.26      596.85     17.10 o 
  17   6   1      109.15      129.96      6.67 o 
  18   6   1      157.46      151.03      7.32 o 
  19   6   1       40.47       49.77      6.73 o 
  20   6   1      146.73      148.74      6.46 o 
  21   6   1      291.43      301.86      9.08 o 
  22   6   1        0.28        4.41      3.00 o 
  23   6   1       36.73       34.42      4.41 o 
  24   6   1      101.71       89.98      8.94 o 
  25   6   1      473.10      482.22     14.48 o 
  26   6   1      166.20      181.52      8.49 o 
 -25   7   1        6.26        7.21      3.36 o 
 -24   7   1       38.22       37.49      4.63 o 
 -23   7   1        3.21        3.80      2.68 o 
 -22   7   1       10.87        7.29      2.98 o 
 -21   7   1      408.34      421.33      9.97 o 
 -20   7   1        8.21        8.19      2.60 o 
 -19   7   1        5.12        5.37      4.48 o 
 -18   7   1      265.53      272.77     10.42 o 
 -17   7   1        1.13       -0.46      2.13 o 
 -16   7   1        7.06       12.33      2.66 o 
 -15   7   1      564.57      571.73     15.39 o 
 -14   7   1       78.55       67.01      5.80 o 
 -13   7   1      225.69      228.55      9.05 o 
 -12   7   1      955.44      883.98     21.94 o 
 -11   7   1      145.25      154.11      7.22 o 
 -10   7   1        0.00        2.01      2.11 o 
  -9   7   1     1163.06     1133.25     24.27 o 
  -8   7   1       50.69       55.14      4.51 o 
  -7   7   1       44.05       43.03      4.05 o 
  -6   7   1      151.50      163.51      6.59 o 
  -5   7   1      711.95      755.95     15.45 o 
  -4   7   1        0.17        2.17      3.60 o 
  -3   7   1     1920.93     2031.94     23.33 o 
  -2   7   1      713.99      803.27     17.21 o 
  -1   7   1       10.78       13.78      1.97 o 
   0   7   1     1336.26     1329.72     18.78 o 
   1   7   1      761.17      792.88     15.85 o 
   2   7   1      211.58      243.85      7.81 o 
   3   7   1      600.86      563.29     12.95 o 
   4   7   1       35.40       25.88      4.80 o 
   5   7   1       31.08       41.12      4.52 o 
   6   7   1      828.69      872.73     16.87 o 
   7   7   1       11.65       13.14      2.73 o 
   8   7   1      367.95      375.58     14.13 o 
   9   7   1     2077.35     2053.13     41.71 o 
  10   7   1      166.25      166.20     13.71 o 
  11   7   1      118.20      101.97      8.25 o 
  12   7   1       52.28       54.19      6.74 o 
  13   7   1       34.54       37.55      3.41 o 
  14   7   1        0.72        2.33      2.07 o 
  15   7   1     1305.59     1327.25     20.62 o 
  16   7   1        3.36        2.22      2.51 o 
  17   7   1      543.18      564.91     14.00 o 
  18   7   1       62.49       59.51      7.93 o 
  19   7   1        0.40        3.26      6.13 o 
  20   7   1        2.49        5.15      3.39 o 
  21   7   1      538.24      547.93     15.36 o 
  22   7   1       55.74       67.14     11.95 o 
  23   7   1       14.18       17.46      3.95 o 
  24   7   1      288.48      281.11     10.02 o 
  25   7   1        0.13       -1.71      3.36 o 
 -24   8   1       10.05        6.70      3.25 o 
 -23   8   1        0.57       -0.63      2.66 o 
 -22   8   1       20.39       22.12      3.60 o 
 -21   8   1       20.66       11.98      3.71 o 
 -20   8   1        7.36        6.51      3.29 o 
 -19   8   1      192.37      195.48      8.00 o 
 -18   8   1        3.36        0.22      2.76 o 
 -17   8   1      134.20      130.60      7.99 o 
 -16   8   1      119.49      117.22      6.56 o 
 -15   8   1       70.83       76.62      6.56 o 
 -14   8   1      266.97      271.55     10.53 o 
 -13   8   1      217.87      213.73      9.20 o 
 -12   8   1      184.44      170.92      8.33 o 
 -11   8   1       25.91       22.69      3.87 o 
 -10   8   1      231.67      227.93     15.72 o 
  -9   8   1      445.90      419.32     11.97 o 
  -8   8   1       33.82       40.58      4.39 o 
  -7   8   1      222.55      221.70     14.20 o 
  -6   8   1      858.04      833.11     17.40 o 
  -5   8   1     1221.86     1252.34     22.72 o 
  -4   8   1       95.83      119.94     14.99 o 
  -3   8   1       99.73      100.26      8.29 o 
  -2   8   1        0.09       -0.72      2.88 o 
  -1   8   1      337.71      322.88     13.60 o 
   0   8   1      338.57      388.35     20.73 o 
   1   8   1      153.12      157.64     16.61 o 
   2   8   1       62.37       41.72      6.06 o 
   3   8   1       34.07       22.85      8.35 o 
   4   8   1      188.13      194.37     10.53 o 
   5   8   1      199.21      210.14     10.91 o 
   6   8   1        5.03        8.29      3.88 o 
   7   8   1       75.35       91.01      8.04 o 
   8   8   1      211.23      237.02     11.84 o 
   9   8   1       42.53       40.72      4.31 o 
  10   8   1     1149.47     1106.33     33.37 o 
  11   8   1        2.17        2.88      2.47 o 
  12   8   1      204.84      211.77      9.00 o 
  13   8   1        9.22        3.14      2.83 o 
  14   8   1        6.80       -0.55      2.96 o 
  15   8   1      234.06      259.85     15.90 o 
  16   8   1       76.00       72.87      5.60 o 
  17   8   1       82.13      100.53      6.62 o 
  18   8   1       97.49       90.58      6.58 o 
  19   8   1      191.09      193.94     12.85 o 
  20   8   1        3.64        3.22      3.53 o 
  21   8   1      120.24      116.33     14.88 o 
  22   8   1        0.27       -0.26      2.96 o 
  23   8   1       52.89       53.36      5.57 o 
  24   8   1        0.02       -2.55      2.70 o 
 -22   9   1       34.77       33.96      5.02 o 
 -21   9   1      114.03      113.61      7.24 o 
 -20   9   1       33.24       30.58      5.40 o 
 -19   9   1       80.62       95.95     10.54 o 
 -18   9   1      230.70      238.40     13.31 o 
 -17   9   1       63.48       48.60      8.52 o 
 -16   9   1        4.19        2.68      3.45 o 
 -15   9   1      147.13      139.72      8.68 o 
 -14   9   1       52.14       62.02      6.25 o 
 -13   9   1      210.03      200.62      9.34 o 
 -12   9   1      551.60      567.93     15.62 o 
 -11   9   1      201.47      200.05      9.13 o 
 -10   9   1        3.01        4.89      4.07 o 
  -9   9   1     1385.73     1344.62     33.70 o 
  -8   9   1       30.21       19.48      5.47 o 
  -7   9   1      182.16      168.06     11.03 o 
  -6   9   1        2.41        0.19      3.46 o 
  -5   9   1       78.86       80.02      8.37 o 
  -4   9   1       69.42       56.41      7.24 o 
  -3   9   1      926.14      939.65     26.02 o 
  -2   9   1      119.18      119.57      9.59 o 
  -1   9   1       18.59       10.34      6.34 o 
   0   9   1      618.16      640.00     20.87 o 
   1   9   1        5.43        3.39      7.45 o 
   2   9   1       15.80       11.66      4.48 o 
   3   9   1      678.25      704.71     28.36 o 
   4   9   1       28.48       18.97      4.95 o 
   5   9   1        9.19        0.58      3.27 o 
   6   9   1      491.65      459.44     17.45 o 
   7   9   1      500.41      477.82     29.68 o 
   8   9   1       16.77       17.67      7.33 o 
   9   9   1      796.49      799.25     24.24 o 
  10   9   1      202.42      193.80     13.28 o 
  11   9   1      249.72      239.48     13.07 o 
  12   9   1       53.58       47.74      7.24 o 
  13   9   1       31.08       31.00      7.36 o 
  14   9   1        5.59        6.27      3.36 o 
  15   9   1      918.38      944.65     21.51 o 
  16   9   1       53.96       55.39      5.13 o 
  17   9   1       11.05        8.48      3.50 o 
  18   9   1       24.91       27.56      4.07 o 
  19   9   1       16.75       20.42      3.94 o 
  20   9   1       40.90       41.34      5.50 o 
  21   9   1       10.19       10.05      3.62 o 
  22   9   1       24.62       21.18      4.28 o 
 -20  10   1        4.79        1.90      4.98 o 
 -19  10   1        2.45        4.85      5.23 o 
 -18  10   1        4.14        9.25      5.21 o 
 -17  10   1       94.31       95.36      8.26 o 
 -16  10   1      271.98      284.99     16.23 o 
 -15  10   1        5.68        9.13      6.28 o 
 -14  10   1      231.11      252.61     15.22 o 
 -13  10   1      211.47      236.67     14.50 o 
 -12  10   1      350.61      336.19     16.36 o 
 -11  10   1      114.86      106.30     10.39 o 
 -10  10   1      303.50      313.82     15.78 o 
  -9  10   1        3.33        6.59      4.63 o 
  -8  10   1      292.99      270.28     14.30 o 
  -7  10   1        6.68        4.88      5.03 o 
  -6  10   1     1153.82     1111.33     30.59 o 
  -5  10   1      264.97      252.88     13.66 o 
  -4  10   1       24.89       19.05      6.41 o 
  -3  10   1       35.17       14.73      5.19 o 
  -2  10   1       12.15       13.06     12.08 o 
  -1  10   1       60.49       54.20      7.91 o 
   0  10   1       13.72       13.23      5.97 o 
   1  10   1      261.00      276.06     14.20 o 
   2  10   1       13.44       11.07      4.89 o 
   3  10   1       97.65      107.54      9.94 o 
   4  10   1       13.71        7.30      4.50 o 
   5  10   1        4.13        4.64      4.38 o 
   6  10   1        5.44        1.41      9.04 o 
   7  10   1      288.48      297.52     14.86 o 
   8  10   1       16.36       18.17      6.53 o 
   9  10   1       92.88      102.83      9.92 o 
  10  10   1      286.48      256.32     14.10 o 
  11  10   1       24.54       19.08      5.74 o 
  12  10   1       29.64       24.01      6.33 o 
  13  10   1       43.61       41.26      7.58 o 
  14  10   1       60.65       63.15     10.79 o 
  15  10   1       68.69       66.34      9.67 o 
  16  10   1      197.42      190.00     10.30 o 
  17  10   1       73.05       64.02      8.52 o 
  18  10   1      117.61      119.12     10.81 o 
  19  10   1      210.69      216.49     13.79 o 
  20  10   1      114.03      111.88      8.70 o 
 -18  11   1       47.55       46.90      8.20 o 
 -17  11   1       25.85       19.52      5.17 o 
 -16  11   1        4.26        9.59      6.16 o 
 -15  11   1      189.99      209.51     15.17 o 
 -14  11   1       77.12       63.77     12.27 o 
 -13  11   1       25.90        7.72      5.27 o 
 -12  11   1      116.51      102.37     11.13 o 
 -11  11   1        0.13        2.44      4.86 o 
 -10  11   1       26.11       12.83      5.81 o 
  -9  11   1      271.88      273.86     15.32 o 
  -8  11   1       54.07       53.43     11.04 o 
  -7  11   1       40.37       35.09     15.30 o 
  -6  11   1       73.52       71.14     13.64 o 
  -5  11   1      143.42      128.43     11.43 o 
  -4  11   1      417.34      400.86     19.66 o 
  -3  11   1      187.72      183.45     13.31 o 
  -2  11   1       13.94       10.95      5.55 o 
  -1  11   1       96.30       82.12      9.77 o 
   0  11   1        0.19       -4.64      4.60 o 
   1  11   1       82.80      103.30     10.70 o 
   2  11   1       17.65       16.05      6.13 o 
   3  11   1      142.08      146.98     12.09 o 
   4  11   1       16.27       13.40      5.76 o 
   5  11   1       26.65       36.99      7.04 o 
   6  11   1      145.63      166.63     14.78 o 
   7  11   1       38.35       39.30      7.46 o 
   8  11   1        2.03       -0.19      4.35 o 
   9  11   1       45.53       37.96      7.61 o 
  10  11   1        4.52       -2.24      4.18 o 
  11  11   1        7.04        7.28      6.93 o 
  12  11   1       47.79       39.96      8.07 o 
  13  11   1       13.72       16.59      6.29 o 
  14  11   1       19.48       13.61      4.35 o 
  15  11   1       59.19       62.02      6.93 o 
  16  11   1        0.01       -0.74      3.64 o 
  17  11   1      139.95      148.90     13.51 o 
  18  11   1      123.25      137.28     11.73 o 
 -15  12   1       21.58        9.03      6.66 o 
 -14  12   1      108.41      106.38     23.36 o 
 -13  12   1       24.38       35.50      8.26 o 
 -12  12   1       61.98       54.57      9.65 o 
 -11  12   1      118.42      125.83     12.71 o 
 -10  12   1        0.89       -1.52      4.78 o 
  -9  12   1        0.97        2.36      5.51 o 
  -8  12   1      138.15      167.04     13.64 o 
  -7  12   1       89.17       91.15     11.11 o 
  -6  12   1      167.96      185.67     14.32 o 
  -5  12   1      274.66      261.53     16.00 o 
  -4  12   1        4.15        0.42      4.95 o 
  -3  12   1      198.64      181.98     14.06 o 
  -2  12   1      123.73      141.55     12.92 o 
  -1  12   1      106.79       94.12     11.05 o 
   0  12   1      130.10      115.33     11.93 o 
   1  12   1      110.70      104.99     11.27 o 
   2  12   1        4.50       12.13      7.36 o 
   3  12   1        3.91        5.12      5.42 o 
   4  12   1      275.53      267.20     33.46 o 
   5  12   1      205.50      170.78     13.72 o 
   6  12   1      260.75      275.37     16.32 o 
   7  12   1      356.00      377.69     18.68 o 
   8  12   1       46.14       52.28      9.23 o 
   9  12   1       46.87       37.14      8.30 o 
  10  12   1       11.02        9.66      6.03 o 
  11  12   1        0.08       -4.77      4.20 o 
  12  12   1       56.47       55.11      9.35 o 
  13  12   1      105.35      115.57     12.58 o 
  14  12   1       11.18        6.63      4.14 o 
  15  12   1       98.08      104.92      9.28 o 
 -11  13   1       33.18       28.65      8.16 o 
 -10  13   1        6.67       13.49      6.64 o 
  -9  13   1        3.24        4.40      5.65 o 
  -8  13   1       28.28       25.34      7.75 o 
  -7  13   1        2.69        3.23      5.32 o 
  -6  13   1        2.52       -1.11      7.09 o 
  -5  13   1       65.30       54.75      9.55 o 
  -4  13   1       74.00       61.52     10.14 o 
  -3  13   1        0.15       -1.75      4.68 o 
  -2  13   1        2.23        0.63      5.15 o 
  -1  13   1       12.06       15.41      6.85 o 
   0  13   1        8.65       10.20      6.15 o 
   1  13   1        0.10       -1.57      4.73 o 
   2  13   1       82.05       85.45     11.22 o 
   3  13   1       97.45       64.13     10.08 o 
   4  13   1       17.23        8.97      6.83 o 
   5  13   1        7.16       18.39      6.98 o 
   6  13   1       51.57       37.24      8.35 o 
   7  13   1       43.77       46.62     19.93 o 
   8  13   1        5.25        2.34      5.60 o 
   9  13   1        2.77       -3.22      5.45 o 
  10  13   1       24.57       19.98      7.22 o 
  11  13   1       21.11       24.81      7.52 o 
  -3  14   1       77.16      107.86     12.89 o 
  -2  14   1      135.88      102.98     12.96 o 
  -1  14   1        5.86        6.60      6.25 o 
   0  14   1        2.57       -0.13      5.81 o 
   1  14   1        1.57        6.10     10.06 o 
   2  14   1       18.22       16.48      7.00 o 
 -29   0   2        7.67       10.06      4.12 o 
 -28   0   2       33.11       35.14      9.08 o 
 -27   0   2       77.62       92.58      8.83 o 
 -26   0   2      318.42      324.06     16.06 o 
 -25   0   2      108.54      114.69      8.18 o 
 -24   0   2       37.52       35.45      4.12 o 
 -23   0   2      897.27      891.23     17.08 o 
 -22   0   2        3.44        3.64      2.64 o 
 -21   0   2      232.32      229.06      8.53 o 
 -20   0   2     3071.12     2985.10     41.18 o 
 -19   0   2     2217.64     2126.41     30.85 o 
 -18   0   2      327.52      320.87      8.40 o 
 -17   0   2       34.62       42.40      4.00 o 
 -16   0   2     3563.02     3426.82     45.02 o 
 -15   0   2     1241.06     1193.72     16.97 o 
 -14   0   2     3471.56     3477.59     36.66 o 
 -13   0   2        0.14        5.42      1.56 o 
 -12   0   2     1097.93     1126.32     14.03 o 
 -11   0   2     3733.60     3861.28     39.12 o 
 -10   0   2      537.26      543.53      8.27 o 
  -9   0   2       73.11       71.29      3.25 o 
  -8   0   2     3221.22     2979.61    105.17 o 
  -7   0   2       93.38      126.30      5.27 o 
  -6   0   2     1669.32     1651.55     66.12 o 
  -5   0   2     8211.06     7618.13    279.09 o 
  -4   0   2        0.34       -1.19      1.36 o 
  -3   0   2       89.66      114.54      3.18 o 
  -2   0   2    12939.96    11671.52    238.36 o 
  -1   0   2     5843.03     5562.56     76.20 o 
   0   0   2      783.91      771.59     14.59 o 
   1   0   2     6632.37     6115.37    137.46 o 
   2   0   2     1364.30     1370.39     23.40 o 
   3   0   2      507.53      566.67     15.55 o 
   4   0   2    14993.91    13555.80    302.13 o 
   5   0   2     6881.18     6719.94    149.88 o 
   6   0   2       63.41       68.71      5.43 o 
   7   0   2      103.73      172.50      8.90 o 
   8   0   2     2314.30     2257.85     56.87 o 
   9   0   2      674.69      716.35     12.17 o 
  10   0   2     7595.35     7679.98     81.29 o 
  11   0   2       48.15       56.68      2.76 o 
  12   0   2       13.21       10.32      1.77 o 
  13   0   2     1342.77     1340.11     18.02 o 
  14   0   2      130.35      111.83      9.36 o 
  15   0   2     1716.28     1805.07     26.15 o 
  16   0   2      466.91      417.10      9.48 o 
  17   0   2       96.88       51.75      3.78 o 
  18   0   2      150.71      103.11      5.14 o 
  19   0   2      136.23      165.68      6.21 o 
  20   0   2      266.36      226.63      7.45 o 
  21   0   2       60.57       47.33      6.97 o 
  22   0   2     1010.98      973.80     24.13 o 
  23   0   2      110.73      112.22      8.32 o 
  24   0   2      281.36      312.23     16.78 o 
  25   0   2      131.57      154.22     10.13 o 
  26   0   2       33.26       26.64      8.33 o 
  27   0   2       72.91       54.63      7.71 o 
  28   0   2        0.47        1.86      4.59 o 
  29   0   2      130.38      162.58     16.26 o 
 -29   1   2        2.94        2.68      2.84 o 
 -28   1   2        2.53        4.87      2.74 o 
 -27   1   2        0.55        1.85      2.45 o 
 -26   1   2      255.31      277.61      7.37 o 
 -25   1   2      124.90      131.86      5.56 o 
 -24   1   2      151.87      157.47      7.48 o 
 -23   1   2        8.95        9.44      2.93 o 
 -22   1   2       76.50       84.05      3.56 o 
 -21   1   2      162.06      157.10      4.47 o 
 -20   1   2        3.84        1.87      1.81 o 
 -19   1   2       66.53       71.12      3.49 o 
 -18   1   2      371.73      361.90      6.33 o 
 -17   1   2       41.29       40.27      2.40 o 
 -16   1   2      416.40      392.90      6.43 o 
 -15   1   2      342.88      327.14      5.07 o 
 -14   1   2      307.24      314.58      4.46 o 
 -13   1   2      248.44      241.14      4.28 o 
 -12   1   2        0.10        1.15      1.15 o 
 -11   1   2      146.71      154.13      3.15 o 
 -10   1   2      146.90      155.12      3.32 o 
  -9   1   2      322.09      317.02      5.49 o 
  -8   1   2      269.68      271.44      5.88 o 
  -7   1   2       21.60       20.09      1.72 o 
  -6   1   2       14.30       12.62      1.12 o 
  -5   1   2      507.63      477.28      6.81 o 
  -4   1   2        4.12       -1.04      0.57 o 
  -3   1   2     2999.92     3011.28     28.53 o 
  -2   1   2    10905.41    10086.43    112.46 o 
  -1   1   2     2886.94     2939.68     43.93 o 
   0   1   2       25.45       28.21      2.54 o 
   1   1   2       73.62       84.45      1.97 o 
   2   1   2      418.00      447.05      9.15 o 
   3   1   2     5368.67     5210.79     87.52 o 
   4   1   2     5390.86     5456.70     68.82 o 
   5   1   2      496.89      509.00      8.79 o 
   6   1   2        0.39        2.11      1.20 o 
   7   1   2        5.24        5.72      1.41 o 
   8   1   2     1328.14     1499.13     18.60 o 
   9   1   2     1244.80     1338.66     18.60 o 
  10   1   2        2.77        6.60      2.03 o 
  11   1   2      282.71      306.76      4.84 o 
  12   1   2       86.05       79.00      2.51 o 
  13   1   2        6.44        6.91      1.54 o 
  14   1   2      866.49      900.98     11.04 o 
  15   1   2        0.03        0.77      1.45 o 
  16   1   2      478.01      458.79      7.51 o 
  17   1   2       93.46       80.90      3.38 o 
  18   1   2        0.14        1.12      1.47 o 
  19   1   2       54.31       47.02      2.96 o 
  20   1   2       28.41       33.59      2.82 o 
  21   1   2       19.74       23.30      2.85 o 
  22   1   2       12.72       13.10      2.58 o 
  23   1   2       50.41       46.97      4.25 o 
  24   1   2        0.18        2.04      2.37 o 
  25   1   2       19.59       16.38      3.61 o 
  26   1   2      186.29      202.53      8.09 o 
  27   1   2      361.97      359.85     11.23 o 
  28   1   2       78.42      104.09     13.11 o 
  29   1   2        0.49        9.65      3.85 o 
 -29   2   2       36.44       31.95      4.20 o 
 -28   2   2       46.54       47.83      4.42 o 
 -27   2   2       14.33       11.10      3.16 o 
 -26   2   2      254.46      268.82      8.72 o 
 -25   2   2       61.56       69.22      4.15 o 
 -24   2   2       27.46       34.44      3.93 o 
 -23   2   2      568.62      569.74     10.28 o 
 -22   2   2        5.64        5.41      2.14 o 
 -21   2   2      414.16      395.72      8.00 o 
 -20   2   2      818.82      801.15     12.08 o 
 -19   2   2      735.98      736.70     11.32 o 
 -18   2   2      239.44      245.27      5.85 o 
 -17   2   2      347.00      356.63      8.63 o 
 -16   2   2     1032.85      955.82     11.96 o 
 -15   2   2      343.66      318.07      5.88 o 
 -14   2   2     1777.63     1774.39     17.83 o 
 -13   2   2        3.17        0.74      1.09 o 
 -12   2   2        8.38        8.65      1.28 o 
 -11   2   2     3085.11     3094.99     27.36 o 
 -10   2   2      950.21      996.61     10.63 o 
  -9   2   2       29.83       15.06      1.43 o 
  -8   2   2      862.75      740.78     11.41 o 
  -7   2   2      179.94      231.67      6.38 o 
  -6   2   2      231.67      208.84      5.64 o 
  -5   2   2     1167.81     1113.86     12.22 o 
  -4   2   2     9016.64     8654.57     85.26 o 
  -3   2   2     3539.47     3624.95     37.05 o 
  -2   2   2    14065.58    13349.89    269.88 o 
  -1   2   2      144.16      176.67      3.48 o 
   0   2   2      719.71      774.29     10.31 o 
   1   2   2     1961.04     1919.48     23.03 o 
   2   2   2    14709.97    13307.43    339.64 o 
   3   2   2     1327.48     1443.70     25.18 o 
   4   2   2     7621.25     7701.68     80.77 o 
   5   2   2      504.62      523.62      9.18 o 
   6   2   2      717.89      735.51     12.16 o 
   7   2   2      238.91      206.72      7.92 o 
   8   2   2      432.61      557.99      7.21 o 
   9   2   2      933.64      940.97     10.75 o 
  10   2   2     2280.94     2330.75     22.72 o 
  11   2   2       74.58       85.40      2.96 o 
  12   2   2      923.79      906.26     12.86 o 
  13   2   2     1671.47     1654.99     15.55 o 
  14   2   2      227.68      209.67      5.03 o 
  15   2   2      378.35      424.86      7.53 o 
  16   2   2      126.54      115.49      3.90 o 
  17   2   2      221.74      252.13      5.59 o 
  18   2   2        1.16        1.22      1.61 o 
  19   2   2      271.86      248.29      5.88 o 
  20   2   2       81.13       84.55      4.96 o 
  21   2   2        4.99        3.95      2.03 o 
  22   2   2      406.36      402.64      8.73 o 
  23   2   2       31.97       32.01      3.43 o 
  24   2   2       68.87       68.77      4.42 o 
  25   2   2      142.40      147.57      5.96 o 
  26   2   2        1.31       10.75      3.01 o 
  27   2   2        7.21       11.17      3.65 o 
  28   2   2      191.20      203.50     10.67 o 
 -28   3   2      140.25      123.17      6.32 o 
 -27   3   2        0.33        2.35      2.71 o 
 -26   3   2       99.80      106.33      5.77 o 
 -25   3   2      212.65      200.73      7.17 o 
 -24   3   2      330.38      327.42      9.48 o 
 -23   3   2        6.79        5.37      2.79 o 
 -22   3   2      196.64      200.39      9.98 o 
 -21   3   2      335.53      340.31     11.96 o 
 -20   3   2      365.15      382.69      7.69 o 
 -19   3   2      508.71      503.71      9.55 o 
 -18   3   2       29.16       29.73      2.54 o 
 -17   3   2        8.62       10.09      1.85 o 
 -16   3   2      127.74      147.79      4.59 o 
 -15   3   2       18.43       11.21      2.09 o 
 -14   3   2      609.94      584.33      8.19 o 
 -13   3   2      526.54      543.76      6.92 o 
 -12   3   2      327.58      346.69      5.11 o 
 -11   3   2      577.55      631.92      8.58 o 
 -10   3   2     1410.24     1510.47     15.05 o 
  -9   3   2       21.65       12.53      1.22 o 
  -8   3   2        4.82        0.60      0.71 o 
  -7   3   2       15.01        5.95      1.08 o 
  -6   3   2      326.27      324.45      6.66 o 
  -5   3   2     3015.74     3251.75     38.24 o 
  -4   3   2     1164.39     1126.54     13.53 o 
  -3   3   2      720.16      654.06     10.20 o 
  -2   3   2     5467.55     5504.39     61.54 o 
  -1   3   2      703.61      737.45     11.21 o 
   0   3   2       35.30       48.07      2.12 o 
   1   3   2       36.71       54.09      2.43 o 
   2   3   2      716.50      663.76     10.47 o 
   3   3   2     6976.85     7392.37     81.61 o 
   4   3   2     5168.96     5399.85     83.83 o 
   5   3   2      226.52      229.55      7.04 o 
   6   3   2     1945.56     2180.20     23.32 o 
   7   3   2      422.75      479.64      6.62 o 
   8   3   2     2954.67     3090.41     26.58 o 
   9   3   2      697.02      713.97      8.94 o 
  10   3   2      253.06      244.61      6.92 o 
  11   3   2      142.82      165.19      4.07 o 
  12   3   2      944.26      906.57     11.44 o 
  13   3   2      136.18      134.14      3.77 o 
  14   3   2     2047.50     2067.36     22.63 o 
  15   3   2      563.15      503.21     13.02 o 
  16   3   2      546.67      533.45      8.86 o 
  17   3   2      290.02      257.98      6.07 o 
  18   3   2       32.30       34.09      2.85 o 
  19   3   2      103.96       93.56      4.06 o 
  20   3   2      218.09      224.30      5.93 o 
  21   3   2      136.71      143.62      4.93 o 
  22   3   2      148.69      156.32      5.76 o 
  23   3   2      181.67      180.30      5.96 o 
  24   3   2       63.75       70.08      4.48 o 
  25   3   2        2.41        8.33      3.20 o 
  26   3   2      129.00      132.54      7.09 o 
  27   3   2      457.01      464.79     12.36 o 
  28   3   2        1.07        1.84      3.38 o 
 -28   4   2        1.24        4.06      3.26 o 
 -27   4   2        0.03       -1.40      2.73 o 
 -26   4   2       65.26       61.13      4.79 o 
 -25   4   2        2.60        0.42      2.51 o 
 -24   4   2       15.41       19.20      3.86 o 
 -23   4   2      168.15      186.87      6.73 o 
 -22   4   2      146.81      139.05      5.85 o 
 -21   4   2       19.97       22.02      3.25 o 
 -20   4   2       18.02       16.04      5.44 o 
 -19   4   2       18.92       20.16      3.06 o 
 -18   4   2      409.90      410.57      9.42 o 
 -17   4   2      428.75      398.00      8.99 o 
 -16   4   2       81.72       78.42      3.82 o 
 -15   4   2     1971.89     1860.65     20.41 o 
 -14   4   2      138.68      131.83      4.05 o 
 -13   4   2        2.06        1.80      1.16 o 
 -12   4   2      826.53      875.93     10.88 o 
 -11   4   2      339.27      353.67      5.15 o 
 -10   4   2     1325.44     1358.62     14.64 o 
  -9   4   2      856.57      846.96     10.18 o 
  -8   4   2       38.58       43.65      2.19 o 
  -7   4   2       64.32       59.86      2.48 o 
  -6   4   2      981.32     1090.74     12.79 o 
  -5   4   2     1038.07      970.77     11.55 o 
  -4   4   2     2348.60     2520.70     24.97 o 
  -3   4   2      336.55      369.21     16.67 o 
  -2   4   2      209.52      198.78      4.24 o 
  -1   4   2     2483.28     2557.68     30.14 o 
   0   4   2      127.64      137.58      3.66 o 
   1   4   2      679.03      813.07     16.26 o 
   2   4   2     7395.73     7870.62    144.02 o 
   3   4   2     1155.88     1206.60     14.78 o 
   4   4   2        0.60        5.67      0.81 o 
   5   4   2       96.02       86.30      3.58 o 
   6   4   2        8.15       19.34      2.68 o 
   7   4   2      207.22      171.96      6.14 o 
   8   4   2       26.33       46.81      1.97 o 
   9   4   2      381.75      376.68      6.33 o 
  10   4   2      638.65      596.83     11.81 o 
  11   4   2      176.59      162.40      5.78 o 
  12   4   2      180.53      185.09      5.04 o 
  13   4   2        5.10        6.24      1.89 o 
  14   4   2      646.83      613.18     10.47 o 
  15   4   2      100.98      106.59      3.83 o 
  16   4   2      211.45      226.20      5.44 o 
  17   4   2       49.52       44.68      3.69 o 
  18   4   2       42.45       51.52      3.14 o 
  19   4   2      165.66      146.82      5.94 o 
  20   4   2        5.37       -2.81      3.22 o 
  21   4   2       71.27       78.59      7.43 o 
  22   4   2       30.04       23.77      3.34 o 
  23   4   2      105.77      111.36      7.48 o 
  24   4   2       17.32       16.55      3.23 o 
  25   4   2       87.71       81.45      5.94 o 
  26   4   2        5.35       -1.63      3.11 o 
  27   4   2       61.35       59.82      8.02 o 
  28   4   2       19.84       18.09      4.48 o 
 -27   5   2       72.99       90.68      5.85 o 
 -26   5   2        5.31        4.36      2.77 o 
 -25   5   2        4.48        4.42      2.79 o 
 -24   5   2       59.05       65.11      4.91 o 
 -23   5   2       61.67       60.21      5.01 o 
 -22   5   2      218.97      201.25      7.69 o 
 -21   5   2      130.85      140.53     10.14 o 
 -20   5   2      193.52      193.71      7.16 o 
 -19   5   2      193.50      183.52      6.45 o 
 -18   5   2       82.82       82.10      4.29 o 
 -17   5   2      475.09      446.52      8.98 o 
 -16   5   2       25.60       33.25      2.98 o 
 -15   5   2        3.35        5.54      2.29 o 
 -14   5   2     2228.97     2219.86     29.70 o 
 -13   5   2     1639.94     1615.82     20.57 o 
 -12   5   2      423.26      461.54     13.05 o 
 -11   5   2       52.45       56.84      3.13 o 
 -10   5   2      861.82      848.01     11.37 o 
  -9   5   2       43.70       34.41      2.30 o 
  -8   5   2        4.94        8.90      2.04 o 
  -7   5   2      114.52       97.46      3.23 o 
  -6   5   2     1905.77     1939.74     20.75 o 
  -5   5   2     1818.05     1944.99     20.64 o 
  -4   5   2     3557.43     3679.31     35.53 o 
  -3   5   2     4244.49     4568.10     42.63 o 
  -2   5   2      139.32      112.58      2.82 o 
  -1   5   2       28.29       21.38      3.85 o 
   0   5   2       30.27       24.13      2.24 o 
   1   5   2      295.76      411.48      7.87 o 
   2   5   2      846.60      933.10     13.78 o 
   3   5   2      506.85      504.01      9.00 o 
   4   5   2     1049.64     1099.72     14.34 o 
   5   5   2     1824.66     1963.98     25.24 o 
   6   5   2       36.96       41.37      4.87 o 
   7   5   2        5.00        3.28      1.54 o 
   8   5   2      339.29      305.68      7.99 o 
   9   5   2       18.75       14.06      1.58 o 
  10   5   2       81.17       74.54      3.29 o 
  11   5   2        9.22        8.70      2.06 o 
  12   5   2      906.55      900.11     14.51 o 
  13   5   2      897.06      934.50     16.91 o 
  14   5   2      444.17      449.92     10.99 o 
  15   5   2     1062.02     1002.58     18.55 o 
  16   5   2        5.95        7.12      2.75 o 
  17   5   2        3.06        4.24      2.85 o 
  18   5   2      145.96      141.17     17.77 o 
  19   5   2      268.38      266.09      7.87 o 
  20   5   2      172.16      166.52      6.65 o 
  21   5   2      240.51      256.66      8.26 o 
  22   5   2      165.05      143.35      6.73 o 
  23   5   2        3.75        1.86      2.64 o 
  24   5   2       21.36       15.37      3.37 o 
  25   5   2      126.63      119.02      8.59 o 
  26   5   2       14.89       14.39      4.04 o 
  27   5   2       33.24       34.20      4.87 o 
 -26   6   2       80.55       92.82      5.92 o 
 -25   6   2       52.29       69.93      5.26 o 
 -24   6   2      395.15      413.46     11.48 o 
 -23   6   2       76.70       83.96      5.76 o 
 -22   6   2      185.40      185.24      7.50 o 
 -21   6   2      469.57      475.18     10.49 o 
 -20   6   2        0.01       -0.12      2.05 o 
 -19   6   2       99.60      110.07      5.15 o 
 -18   6   2      680.01      671.86     14.04 o 
 -17   6   2       55.48       41.17      4.04 o 
 -16   6   2      223.37      220.91      7.38 o 
 -15   6   2      198.48      192.34      7.79 o 
 -14   6   2        0.44        0.29      1.87 o 
 -13   6   2      376.01      368.40      9.01 o 
 -12   6   2      245.08      257.89      6.51 o 
 -11   6   2        3.25        3.38      1.57 o 
 -10   6   2      320.68      329.37      7.50 o 
  -9   6   2      397.04      419.45      7.98 o 
  -8   6   2       23.30       25.17      2.41 o 
  -7   6   2      372.87      361.18      6.73 o 
  -6   6   2     1413.49     1382.57     18.95 o 
  -5   6   2      357.40      423.09      9.25 o 
  -4   6   2      592.31      682.03      9.65 o 
  -3   6   2     2400.21     2515.00     25.38 o 
  -2   6   2       78.88       99.25      4.68 o 
  -1   6   2       51.19       48.65      1.87 o 
   0   6   2      784.04      736.77     12.18 o 
   1   6   2        0.00        0.61      1.21 o 
   2   6   2      493.88      563.02     10.12 o 
   3   6   2      966.72     1041.29     15.57 o 
   4   6   2      219.64      257.66      5.88 o 
   5   6   2      803.18      795.36     11.86 o 
   6   6   2     1128.51     1076.18     19.22 o 
   7   6   2      267.21      266.49      7.03 o 
   8   6   2      261.02      237.07      7.42 o 
   9   6   2     1323.14     1247.90     24.16 o 
  10   6   2        8.43        9.73      2.12 o 
  11   6   2      441.75      432.02      9.05 o 
  12   6   2      139.21      143.50      6.19 o 
  13   6   2      655.01      630.48     11.91 o 
  14   6   2       29.13       31.05      3.66 o 
  15   6   2      216.52      204.02      7.64 o 
  16   6   2       54.72       55.56      6.21 o 
  17   6   2        0.43        1.85      2.64 o 
  18   6   2      721.97      682.32     20.08 o 
  19   6   2        6.46        9.88      3.34 o 
  20   6   2      122.16      132.81      7.56 o 
  21   6   2      163.68      165.76      8.45 o 
  22   6   2        1.60       -1.68      2.74 o 
  23   6   2      233.83      243.97     11.11 o 
  24   6   2      156.15      164.34      7.71 o 
  25   6   2       21.26       16.36      3.73 o 
  26   6   2       30.44       32.22      5.31 o 
 -25   7   2        3.24        1.18      3.19 o 
 -24   7   2       30.71       42.58      5.20 o 
 -23   7   2      420.46      430.34     11.73 o 
 -22   7   2       64.26       63.49      4.82 o 
 -21   7   2        1.49        0.27      2.74 o 
 -20   7   2        2.49        0.58      2.63 o 
 -19   7   2       49.17       40.88      4.47 o 
 -18   7   2        7.01        3.50      3.44 o 
 -17   7   2       54.38       55.61      4.56 o 
 -16   7   2       51.22       51.89      5.15 o 
 -15   7   2       65.50       72.27      4.86 o 
 -14   7   2        5.66        5.22      2.37 o 
 -13   7   2       69.14       72.24      6.18 o 
 -12   7   2        3.28        2.24      1.97 o 
 -11   7   2       44.75       43.56      4.89 o 
 -10   7   2       70.64       69.85      5.26 o 
  -9   7   2       93.47       77.20      5.30 o 
  -8   7   2        5.70        2.04      2.71 o 
  -7   7   2       96.64       87.43      5.42 o 
  -6   7   2      963.08      932.33     18.72 o 
  -5   7   2      139.59      136.63      4.32 o 
  -4   7   2      852.30      845.43     12.68 o 
  -3   7   2      126.48      126.21      8.23 o 
  -2   7   2     1610.12     1635.37     22.67 o 
  -1   7   2        0.38       -0.32      1.43 o 
   0   7   2        6.58       12.01      2.00 o 
   1   7   2       64.87       67.03      3.62 o 
   2   7   2       52.49       52.08      5.92 o 
   3   7   2      222.56      209.27      5.92 o 
   4   7   2      197.15      207.92      7.67 o 
   5   7   2        7.69        8.92      2.57 o 
   6   7   2     1110.82     1128.70     21.47 o 
   7   7   2        4.92        2.72      2.41 o 
   8   7   2      121.41      104.90      7.98 o 
   9   7   2       91.34       99.49      5.55 o 
  10   7   2      604.86      610.49     13.65 o 
  11   7   2       48.74       50.29      3.60 o 
  12   7   2       13.35       16.37      2.55 o 
  13   7   2      502.74      519.33     11.04 o 
  14   7   2        0.17        0.98      2.18 o 
  15   7   2       74.39       61.27      4.99 o 
  16   7   2      241.63      240.54     11.56 o 
  17   7   2        2.87        0.80      3.20 o 
  18   7   2      236.97      221.27      9.03 o 
  19   7   2      182.81      182.77      8.54 o 
  20   7   2       14.02       18.23      4.21 o 
  21   7   2        5.37        1.59      3.64 o 
  22   7   2      167.94      168.09      9.17 o 
  23   7   2       24.37       26.90      9.34 o 
  24   7   2       12.83        6.78      3.62 o 
  25   7   2       13.21        9.49      3.85 o 
 -24   8   2      149.21      160.41      8.51 o 
 -23   8   2        0.22       -3.62      3.40 o 
 -22   8   2       43.16       50.83      7.12 o 
 -21   8   2      173.83      178.09      8.37 o 
 -20   8   2       25.28       18.99      4.15 o 
 -19   8   2      150.55      159.74      7.64 o 
 -18   8   2      350.19      345.72     10.32 o 
 -17   8   2        4.73        6.86      2.84 o 
 -16   8   2       15.62       10.90      4.65 o 
 -15   8   2      349.67      379.30     10.41 o 
 -14   8   2       18.35        6.15      3.10 o 
 -13   8   2      599.08      579.01     20.54 o 
 -12   8   2      701.06      704.91     17.20 o 
 -11   8   2       89.97      100.11      6.64 o 
 -10   8   2       33.93       30.04      4.16 o 
  -9   8   2      192.91      183.23      7.99 o 
  -8   8   2      294.36      280.83      9.69 o 
  -7   8   2      345.89      322.63     10.33 o 
  -6   8   2      364.86      363.71     10.80 o 
  -5   8   2      134.86      145.47     15.69 o 
  -4   8   2        5.13        2.19      2.40 o 
  -3   8   2      875.54      941.43     18.69 o 
  -2   8   2       94.13      110.12     17.66 o 
  -1   8   2       58.26       70.36      7.18 o 
   0   8   2     1316.36     1336.24     31.25 o 
   1   8   2       12.53       28.39      5.38 o 
   2   8   2       51.10       48.32      8.58 o 
   3   8   2      485.54      456.45     16.22 o 
   4   8   2        1.50       -2.65      2.70 o 
   5   8   2      125.93      122.86      9.76 o 
   6   8   2     1787.74     1730.08     37.72 o 
   7   8   2        0.17       -0.04      5.73 o 
   8   8   2      132.00      158.54     10.22 o 
   9   8   2     1112.95     1081.20     27.95 o 
  10   8   2      290.60      300.89     21.64 o 
  11   8   2      844.37      800.78     23.68 o 
  12   8   2      333.78      315.43      9.42 o 
  13   8   2       11.88        6.05      2.39 o 
  14   8   2       53.19       47.71      4.29 o 
  15   8   2     1416.60     1344.18     21.57 o 
  16   8   2       92.71       93.20      6.33 o 
  17   8   2      811.01      756.65     21.49 o 
  18   8   2      288.04      307.47     10.91 o 
  19   8   2      260.73      264.00     10.49 o 
  20   8   2        8.60        3.05      3.54 o 
  21   8   2       23.60       25.75      5.35 o 
  22   8   2       38.11       28.52      5.30 o 
  23   8   2       18.61       17.41      4.96 o 
 -22   9   2       58.21       49.38      5.59 o 
 -21   9   2        7.06        8.61      4.77 o 
 -20   9   2        8.25        6.14      3.25 o 
 -19   9   2        8.72        9.43      3.39 o 
 -18   9   2       54.63       52.00      5.18 o 
 -17   9   2      106.36       90.66      9.75 o 
 -16   9   2      223.52      246.68     11.18 o 
 -15   9   2       18.79       10.71      4.13 o 
 -14   9   2       63.29       57.33      6.47 o 
 -13   9   2       14.54       19.67      5.66 o 
 -12   9   2      355.29      372.53     12.54 o 
 -11   9   2      168.52      156.45      8.33 o 
 -10   9   2      340.61      338.21     12.25 o 
  -9   9   2       24.67       29.71      4.21 o 
  -8   9   2       53.35       41.71      7.06 o 
  -7   9   2       70.06       76.58      8.25 o 
  -6   9   2        3.51        2.42      3.49 o 
  -5   9   2        9.39       13.80      4.54 o 
  -4   9   2       46.49       44.39      9.20 o 
  -3   9   2      185.02      194.05     11.93 o 
  -2   9   2      965.18      970.84     26.65 o 
  -1   9   2     1067.82     1002.36     27.20 o 
   0   9   2      103.17       96.47      8.93 o 
   1   9   2       82.66       71.61      7.95 o 
   2   9   2      459.79      472.26     17.60 o 
   3   9   2        4.99       -1.33      2.82 o 
   4   9   2       40.24       59.56      9.88 o 
   5   9   2      240.37      254.53     18.89 o 
   6   9   2       71.87       66.73      7.90 o 
   7   9   2       44.29       41.88      6.71 o 
   8   9   2        1.80       -1.10      3.34 o 
   9   9   2       76.69       78.08      8.51 o 
  10   9   2       19.68       13.53      5.01 o 
  11   9   2      202.33      225.67     12.68 o 
  12   9   2        4.08        1.65      4.22 o 
  13   9   2      104.90       85.47      6.50 o 
  14   9   2       44.62       40.27      5.11 o 
  15   9   2       14.95       14.21      3.45 o 
  16   9   2      104.97       93.39      5.97 o 
  17   9   2       21.72       18.61      4.19 o 
  18   9   2      115.04      111.23      7.54 o 
  19   9   2       23.58       14.92      4.57 o 
  20   9   2       75.82       74.70      5.97 o 
  21   9   2       10.21        4.15      5.55 o 
  22   9   2       24.69       21.70      4.41 o 
 -20  10   2       35.80       42.53      5.36 o 
 -19  10   2       38.97       46.19      6.55 o 
 -18  10   2       75.50       66.17      7.06 o 
 -17  10   2        0.37        4.31      3.90 o 
 -16  10   2       10.53        7.35      5.94 o 
 -15  10   2      229.28      268.07     15.48 o 
 -14  10   2       78.34       67.14      9.35 o 
 -13  10   2       55.75       41.53     15.24 o 
 -12  10   2      822.02      779.39     36.86 o 
 -11  10   2      282.98      263.64     14.57 o 
 -10  10   2        0.89       -4.85      3.69 o 
  -9  10   2      205.03      199.41     12.99 o 
  -8  10   2       42.50       35.19      6.75 o 
  -7  10   2      416.48      406.40     17.43 o 
  -6  10   2      119.94      120.99     10.50 o 
  -5  10   2       31.54       30.12     12.38 o 
  -4  10   2      450.50      453.93     18.37 o 
  -3  10   2     1401.68     1404.90     35.53 o 
  -2  10   2       30.93       30.20      6.86 o 
  -1  10   2      401.40      379.98     36.85 o 
   0  10   2        3.87       12.51      4.96 o 
   1  10   2      127.82      114.39     10.33 o 
   2  10   2       94.07       90.56     11.22 o 
   3  10   2      493.81      509.54     19.44 o 
   4  10   2      108.97      118.77     13.50 o 
   5  10   2      227.18      228.72     12.95 o 
   6  10   2      412.30      398.44     17.17 o 
   7  10   2       21.49       21.27      5.52 o 
   8  10   2        5.12        4.35      4.17 o 
   9  10   2        1.76        4.89      4.92 o 
  10  10   2        4.19        3.97      5.94 o 
  11  10   2        0.50       -0.03      7.57 o 
  12  10   2      302.84      309.92     15.91 o 
  13  10   2       12.67       13.78      3.75 o 
  14  10   2       23.26       16.67      4.77 o 
  15  10   2      111.26       93.05      7.51 o 
  16  10   2        0.47       -3.59      3.06 o 
  17  10   2      162.78      143.03      8.48 o 
  18  10   2       35.92       39.48      7.69 o 
  19  10   2       94.13       99.38     15.51 o 
  20  10   2       58.03       51.50      6.41 o 
 -18  11   2        3.95        6.26      5.53 o 
 -17  11   2       47.32       42.82      9.05 o 
 -16  11   2       94.36       77.34     10.73 o 
 -15  11   2       21.34       27.32     10.08 o 
 -14  11   2        3.62        1.13      6.78 o 
 -13  11   2       17.50       27.74      7.30 o 
 -12  11   2      201.59      224.84     14.99 o 
 -11  11   2       31.83       34.51      7.62 o 
 -10  11   2      246.68      279.85     24.68 o 
  -9  11   2       45.52       51.90      9.96 o 
  -8  11   2       78.90       61.30     15.51 o 
  -7  11   2      215.77      206.79     22.48 o 
  -6  11   2       36.58       44.95      8.06 o 
  -5  11   2        0.10       -2.69      4.43 o 
  -4  11   2      400.69      393.76     18.03 o 
  -3  11   2      152.46      152.12     12.27 o 
  -2  11   2       26.32       18.18      6.38 o 
  -1  11   2      563.63      534.59     37.11 o 
   0  11   2       14.60       14.69      5.96 o 
   1  11   2       92.62       82.95      9.87 o 
   2  11   2      503.98      494.83     26.04 o 
   3  11   2      114.88       99.63     13.07 o 
   4  11   2       49.45       33.67      6.86 o 
   5  11   2        8.17        3.95      5.09 o 
   6  11   2        7.88        8.72      5.37 o 
   7  11   2        2.75       -4.83      3.80 o 
   8  11   2      228.51      254.83     15.03 o 
   9  11   2      125.15      114.99     11.24 o 
  10  11   2      145.90      140.31     12.37 o 
  11  11   2      306.79      332.17     17.13 o 
  12  11   2       19.65       28.02     13.55 o 
  13  11   2        0.12        3.44      3.08 o 
  14  11   2      147.42      165.81     11.53 o 
  15  11   2       76.67       79.79      7.45 o 
  16  11   2        4.07        2.64      3.90 o 
  17  11   2      129.11      131.76     11.24 o 
 -15  12   2        6.53       11.09      6.49 o 
 -14  12   2       17.88        7.75      6.22 o 
 -13  12   2        1.99        3.75      6.57 o 
 -12  12   2       72.80       66.08     10.05 o 
 -11  12   2       48.97       45.93      9.01 o 
 -10  12   2      260.68      287.64     16.85 o 
  -9  12   2        7.14       12.79      6.10 o 
  -8  12   2       81.66       88.12     10.86 o 
  -7  12   2        9.89       15.69      6.26 o 
  -6  12   2      205.40      185.41     14.17 o 
  -5  12   2        0.32        1.39      5.00 o 
  -4  12   2      247.59      248.04     34.93 o 
  -3  12   2      555.88      509.88     25.15 o 
  -2  12   2        0.61        3.01      5.34 o 
  -1  12   2        8.83        5.05      9.16 o 
   0  12   2       47.02       30.21     11.50 o 
   1  12   2       37.67       30.30      7.98 o 
   2  12   2       11.86        7.52      5.59 o 
   3  12   2       31.86       20.99      6.84 o 
   4  12   2       14.87        8.31      5.76 o 
   5  12   2      225.41      206.70     14.77 o 
   6  12   2        0.11       -1.95      4.06 o 
   7  12   2       30.68       34.10      9.73 o 
   8  12   2      397.20      402.03     19.53 o 
   9  12   2       32.18       22.78     11.11 o 
  10  12   2        5.25        3.70      5.76 o 
  11  12   2       35.75       28.45     11.25 o 
  12  12   2        4.67        1.68      5.17 o 
  13  12   2       75.91       72.55      7.41 o 
  14  12   2        0.01        0.02      3.52 o 
 -10  13   2      284.54      316.39     18.32 o 
  -9  13   2       19.65       18.57      7.10 o 
  -8  13   2        0.02        1.85      5.71 o 
  -7  13   2       25.79       25.86      7.86 o 
  -6  13   2       30.65       17.18     10.61 o 
  -5  13   2       62.26       58.31      9.98 o 
  -4  13   2       71.17       85.12     26.16 o 
  -3  13   2       24.12       20.98      7.45 o 
  -2  13   2       21.98       19.91      7.53 o 
  -1  13   2       50.45       71.10     16.25 o 
   0  13   2       28.41       19.84      9.62 o 
   1  13   2        0.35       -1.91      4.93 o 
   2  13   2      139.13      138.28     13.22 o 
   3  13   2       23.85       27.74      7.75 o 
   4  13   2       39.78       44.42      9.03 o 
   5  13   2      134.07      156.14     21.40 o 
   6  13   2        4.57        5.54      5.80 o 
   7  13   2        6.34        4.04      5.87 o 
   8  13   2      103.28      111.35     13.37 o 
   9  13   2       22.39       28.59      7.99 o 
  10  13   2        4.04        7.03      6.52 o 
 -29   1   3        0.22       -0.02      2.40 o 
 -28   1   3       81.24       84.76      5.14 o 
 -27   1   3      495.85      509.66     15.33 o 
 -26   1   3      245.50      259.97      6.33 o 
 -25   1   3      102.58      104.24      4.30 o 
 -24   1   3      145.48      148.84      5.19 o 
 -23   1   3       32.55       36.89      2.77 o 
 -22   1   3      423.90      419.01      7.90 o 
 -21   1   3      430.95      435.84      7.96 o 
 -20   1   3       27.64       29.01      2.60 o 
 -19   1   3       25.81       26.56      2.21 o 
 -18   1   3      157.32      142.57      4.64 o 
 -17   1   3       64.28       67.00      3.33 o 
 -16   1   3     1660.17     1605.14     17.46 o 
 -15   1   3     6218.39     5936.69     49.68 o 
 -14   1   3      190.65      188.09      3.63 o 
 -13   1   3     1158.97     1156.11      9.46 o 
 -12   1   3     2162.65     2147.81     15.28 o 
 -11   1   3      480.69      491.14      5.57 o 
 -10   1   3     1060.62     1126.63     10.47 o 
  -9   1   3     2184.72     2096.79     17.18 o 
  -8   1   3     2953.97     3365.32     28.95 o 
  -7   1   3     1893.01     2038.95     18.79 o 
  -6   1   3     7640.11     7699.22     64.23 o 
  -5   1   3      747.99      797.72      8.07 o 
  -4   1   3     3269.78     3133.04     35.21 o 
  -3   1   3     9004.92     8840.66     79.41 o 
  -2   1   3       37.03       30.65      1.63 o 
  -1   1   3     1905.75     1879.58     18.61 o 
   0   1   3     2711.82     2612.41     27.37 o 
   1   1   3     1243.36     1219.93     13.97 o 
   2   1   3     4350.97     4294.64     36.35 o 
   3   1   3     9557.16     9114.75    146.18 o 
   4   1   3      121.36      101.67      2.99 o 
   5   1   3      471.82      448.51     10.55 o 
   6   1   3     4089.36     4093.01     67.08 o 
   7   1   3       44.31       72.59      4.30 o 
   8   1   3     4507.94     4615.59     41.77 o 
   9   1   3     3063.93     3088.50     29.41 o 
  10   1   3       59.41       82.79      2.92 o 
  11   1   3      209.24      185.22      3.57 o 
  12   1   3     2752.90     2729.89     23.00 o 
  13   1   3        4.34        7.62      1.41 o 
  14   1   3     2245.23     2103.89     21.27 o 
  15   1   3     1263.57     1212.30     15.34 o 
  16   1   3       24.27       14.02      2.16 o 
  17   1   3     1019.17      989.42     13.70 o 
  18   1   3      360.19      354.39     12.09 o 
  19   1   3      276.29      298.72      8.15 o 
  20   1   3      327.77      335.32      8.86 o 
  21   1   3     1153.65     1164.55     19.05 o 
  22   1   3       75.46       68.73      5.05 o 
  23   1   3       85.09       77.14      5.29 o 
  24   1   3      264.07      259.59      9.82 o 
  25   1   3        2.44       11.19      3.95 o 
  26   1   3     1291.06     1348.78     32.42 o 
  27   1   3       26.60       29.37      4.40 o 
  28   1   3       35.33       45.70      5.37 o 
 -28   2   3       36.12       46.29      4.11 o 
 -27   2   3        0.08        3.84      2.10 o 
 -26   2   3      150.87      163.65      5.24 o 
 -25   2   3       65.10       71.67      3.76 o 
 -24   2   3      107.39      103.62      4.19 o 
 -23   2   3       59.36       57.45      3.29 o 
 -22   2   3      186.80      191.80      5.41 o 
 -21   2   3       57.59       57.78      3.34 o 
 -20   2   3        1.83        4.06      1.76 o 
 -19   2   3       29.02       31.03      2.66 o 
 -18   2   3      307.00      302.55      6.18 o 
 -17   2   3      164.72      156.11      4.45 o 
 -16   2   3     4034.44     3861.51     36.30 o 
 -15   2   3     2304.49     2259.25     21.40 o 
 -14   2   3        9.80       10.08      1.42 o 
 -13   2   3     1158.10     1226.33     10.73 o 
 -12   2   3      550.03      549.98      5.92 o 
 -11   2   3      164.65      148.61      2.94 o 
 -10   2   3      456.31      441.86      5.48 o 
  -9   2   3      119.02       97.77      2.43 o 
  -8   2   3      401.52      431.05      5.14 o 
  -7   2   3      113.54      137.07      2.95 o 
  -6   2   3     2305.43     2483.23     20.49 o 
  -5   2   3      194.53      225.56      4.50 o 
  -4   2   3      193.53      235.81      6.97 o 
  -3   2   3      778.34      858.45     10.88 o 
  -2   2   3     1077.89     1148.12     12.41 o 
  -1   2   3      682.84      687.08      9.04 o 
   0   2   3     3266.23     3354.42     44.73 o 
   1   2   3       82.76       73.00      2.04 o 
   2   2   3      986.94     1001.38     11.36 o 
   3   2   3     4009.62     4303.41     42.16 o 
   4   2   3     1239.15     1257.97     13.01 o 
   5   2   3      160.29      219.37      4.60 o 
   6   2   3      186.25      234.91      4.94 o 
   7   2   3        6.07        5.43      1.16 o 
   8   2   3     2949.54     3222.90     29.73 o 
   9   2   3      241.78      256.32      4.79 o 
  10   2   3       31.59       25.73      1.89 o 
  11   2   3      386.98      390.38      6.83 o 
  12   2   3      168.38      152.58      3.54 o 
  13   2   3        9.37        7.80      1.50 o 
  14   2   3      156.11      150.22      5.00 o 
  15   2   3      471.23      487.27      7.81 o 
  16   2   3      245.68      219.04      5.21 o 
  17   2   3       41.86       23.01      2.34 o 
  18   2   3      136.48      172.40      5.18 o 
  19   2   3       55.57       49.12      3.15 o 
  20   2   3      396.29      384.09      7.64 o 
  21   2   3      113.90      112.32      4.90 o 
  22   2   3        7.54        7.15      2.56 o 
  23   2   3      421.67      411.89     10.74 o 
  24   2   3       19.15       16.45      3.74 o 
  25   2   3       65.36       71.10      5.60 o 
  26   2   3      390.83      393.25     11.13 o 
  27   2   3        3.99        6.87      3.68 o 
  28   2   3       57.29       57.13      5.51 o 
 -28   3   3        0.08       -1.85      2.63 o 
 -27   3   3      106.81      110.58      5.96 o 
 -26   3   3      162.37      152.82      7.38 o 
 -25   3   3        1.79        2.88      3.35 o 
 -24   3   3      260.62      272.81      7.28 o 
 -23   3   3      183.05      176.74      5.02 o 
 -22   3   3      331.38      330.56      6.59 o 
 -21   3   3      286.55      285.69      6.44 o 
 -20   3   3      109.89      102.36      4.05 o 
 -19   3   3      403.47      391.74      7.28 o 
 -18   3   3      510.70      494.02      9.12 o 
 -17   3   3      232.71      236.46      6.32 o 
 -16   3   3      338.93      340.01      6.29 o 
 -15   3   3     2831.19     2836.99     25.92 o 
 -14   3   3      273.85      267.55      4.50 o 
 -13   3   3      473.81      495.43      5.76 o 
 -12   3   3     1105.98     1063.68     10.67 o 
 -11   3   3      447.83      456.67      5.88 o 
 -10   3   3      553.98      548.58      6.43 o 
  -9   3   3      640.01      646.37      6.37 o 
  -8   3   3      480.60      492.87      5.39 o 
  -7   3   3     4275.15     4447.74     35.77 o 
  -6   3   3     2121.53     2119.17     19.44 o 
  -5   3   3      387.87      345.31      5.37 o 
  -4   3   3     1968.24     1954.27     19.57 o 
  -3   3   3       19.47       14.70      1.39 o 
  -2   3   3     2361.77     2483.92     30.02 o 
  -1   3   3     2058.97     1961.47     21.60 o 
   0   3   3        7.22       -0.29      0.53 o 
   1   3   3       85.56       64.62      1.99 o 
   2   3   3     1059.21     1017.23     11.56 o 
   3   3   3     3413.62     3403.62     30.70 o 
   4   3   3      110.49      145.33      2.86 o 
   5   3   3     5505.58     5984.03     48.39 o 
   6   3   3     9427.12     9570.78     70.78 o 
   7   3   3     2080.23     2188.54     19.69 o 
   8   3   3     2190.52     2165.57     21.31 o 
   9   3   3     1484.62     1469.40     15.71 o 
  10   3   3     1508.22     1461.45     15.91 o 
  11   3   3      106.75      109.62      6.56 o 
  12   3   3     2472.84     2411.31     24.51 o 
  13   3   3      711.73      724.87     10.38 o 
  14   3   3     1759.97     1674.43     19.37 o 
  15   3   3      257.43      247.70      5.80 o 
  16   3   3       85.21       72.98      3.51 o 
  17   3   3       55.09       72.76      3.67 o 
  18   3   3      281.82      256.68      6.70 o 
  19   3   3        5.12        6.90      1.98 o 
  20   3   3      160.34      166.43      5.22 o 
  21   3   3      358.24      357.52      7.63 o 
  22   3   3       11.96       13.68      2.74 o 
  23   3   3       18.01       18.73      3.81 o 
  24   3   3      193.53      190.66     10.92 o 
  25   3   3       53.29       61.41      5.27 o 
  26   3   3       27.82       21.01      5.05 o 
  27   3   3      368.29      371.91     13.78 o 
  28   3   3      139.88      148.65      9.74 o 
 -28   4   3       69.38       78.22      5.57 o 
 -27   4   3      215.68      234.07      8.17 o 
 -26   4   3        6.77        3.81      3.07 o 
 -25   4   3      257.34      256.38      7.99 o 
 -24   4   3      372.29      370.23      9.51 o 
 -23   4   3       96.46      109.31      5.52 o 
 -22   4   3      136.51      143.90      5.98 o 
 -21   4   3       81.74       81.37      8.56 o 
 -20   4   3       35.85       34.59      3.78 o 
 -19   4   3       27.18       28.41      3.42 o 
 -18   4   3      180.91      174.66      6.58 o 
 -17   4   3       31.79       30.01      2.34 o 
 -16   4   3        0.41        1.57      1.48 o 
 -15   4   3      628.59      601.67     10.38 o 
 -14   4   3      106.85       97.14      3.32 o 
 -13   4   3     1347.95     1329.75     16.57 o 
 -12   4   3      178.58      204.00      4.02 o 
 -11   4   3      106.28      108.40      3.35 o 
 -10   4   3      458.39      447.39      5.41 o 
  -9   4   3      118.67      106.54      2.38 o 
  -8   4   3       22.43       22.05      1.41 o 
  -7   4   3      118.23       91.51      2.46 o 
  -6   4   3      178.33      143.67      3.11 o 
  -5   4   3     5510.55     6068.18     47.59 o 
  -4   4   3     2584.56     2577.83     23.27 o 
  -3   4   3     4643.54     5007.31     57.47 o 
  -2   4   3     2087.26     2364.23     28.97 o 
  -1   4   3      660.79      645.37     10.04 o 
   0   4   3      366.65      346.89      6.35 o 
   1   4   3      206.49      198.28      4.69 o 
   2   4   3     3416.24     3637.72     41.87 o 
   3   4   3      687.54      698.64      7.86 o 
   4   4   3        5.96        4.91      0.87 o 
   5   4   3      741.11      635.87      6.40 o 
   6   4   3      276.97      314.84      4.26 o 
   7   4   3      744.35      795.64      9.52 o 
   8   4   3      744.07      787.71      9.63 o 
   9   4   3      592.95      609.51      7.85 o 
  10   4   3       87.51       94.87      3.38 o 
  11   4   3      403.20      398.75      9.83 o 
  12   4   3     1610.69     1544.80     20.14 o 
  13   4   3     1214.40     1184.63     16.77 o 
  14   4   3      624.47      587.03     10.54 o 
  15   4   3        8.44        3.76      2.18 o 
  16   4   3      178.46      163.78      8.07 o 
  17   4   3      257.07      263.23      7.24 o 
  18   4   3      317.67      330.25      7.24 o 
  19   4   3       83.74       98.06      4.49 o 
  20   4   3      690.06      678.17     11.41 o 
  21   4   3       86.05       80.03      4.04 o 
  22   4   3        1.49       -0.24      2.27 o 
  23   4   3      585.42      576.02     16.61 o 
  24   4   3      247.34      261.29      8.20 o 
  25   4   3       22.10       28.71      5.22 o 
  26   4   3       22.31       15.11      4.83 o 
  27   4   3        2.88       -1.35      4.05 o 
 -27   5   3      134.30      147.64      7.12 o 
 -26   5   3      255.38      265.73      9.95 o 
 -25   5   3        1.17        1.39      2.60 o 
 -24   5   3       54.09       58.32      6.43 o 
 -23   5   3      112.08       99.64      6.08 o 
 -22   5   3       39.67       33.42      4.09 o 
 -21   5   3        3.26        0.84      2.50 o 
 -20   5   3       81.44       87.25      5.27 o 
 -19   5   3      360.83      343.24     12.53 o 
 -18   5   3      237.23      224.27     10.80 o 
 -17   5   3      172.02      184.68      6.82 o 
 -16   5   3       92.50      101.38      5.24 o 
 -15   5   3      129.45      135.89     13.56 o 
 -14   5   3      847.31      803.71     14.48 o 
 -13   5   3      308.99      277.97      7.14 o 
 -12   5   3      359.99      356.72      7.05 o 
 -11   5   3     1794.71     1659.12     19.00 o 
 -10   5   3      562.91      553.97      8.16 o 
  -9   5   3      269.13      248.65      4.68 o 
  -8   5   3      273.67      278.94      4.87 o 
  -7   5   3      837.20      756.52      8.87 o 
  -6   5   3      728.40      743.32      9.44 o 
  -5   5   3        0.55        2.96      0.98 o 
  -4   5   3      947.50      970.05     11.44 o 
  -3   5   3        8.24       11.49      1.32 o 
  -2   5   3     5218.52     5564.65     51.52 o 
  -1   5   3      532.69      518.12      7.36 o 
   0   5   3      552.83      521.27      7.80 o 
   1   5   3     1371.18     1351.66     18.76 o 
   2   5   3      746.30      710.04     11.76 o 
   3   5   3       10.97        6.47      1.33 o 
   4   5   3      728.48      715.85      9.59 o 
   5   5   3     4032.71     4326.79     40.67 o 
   6   5   3      831.47      940.51     10.57 o 
   7   5   3     2577.40     2679.83     25.99 o 
   8   5   3        9.67       21.69      1.76 o 
   9   5   3        3.61        3.37      1.32 o 
  10   5   3     1479.05     1450.63     16.81 o 
  11   5   3      507.38      494.65      7.95 o 
  12   5   3      218.60      211.82      8.12 o 
  13   5   3     3026.42     2903.75     33.85 o 
  14   5   3      130.89      133.94      4.66 o 
  15   5   3      231.75      220.60      7.91 o 
  16   5   3       11.91       11.30      3.05 o 
  17   5   3      234.07      217.40      8.23 o 
  18   5   3      173.46      190.58     10.02 o 
  19   5   3      387.80      393.06     22.95 o 
  20   5   3        2.26        5.20      3.18 o 
  21   5   3       20.63       16.92      3.44 o 
  22   5   3      334.84      346.25     12.06 o 
  23   5   3        6.95       12.40      3.15 o 
  24   5   3        2.39        2.99      2.96 o 
  25   5   3       54.76       59.14      5.01 o 
  26   5   3       92.70      109.17      6.31 o 
 -26   6   3       14.49       11.90      3.55 o 
 -25   6   3       19.11       12.63      3.44 o 
 -24   6   3      275.52      297.15      9.75 o 
 -23   6   3      243.83      245.38      8.81 o 
 -22   6   3       26.21       27.97      4.00 o 
 -21   6   3      237.59      230.54      8.22 o 
 -20   6   3      116.93      123.40     13.76 o 
 -19   6   3        0.17        1.79      2.36 o 
 -18   6   3       15.84       11.66      4.86 o 
 -17   6   3      375.44      362.86      9.86 o 
 -16   6   3        1.84       -0.93      2.41 o 
 -15   6   3      524.09      522.28     13.37 o 
 -14   6   3       63.22       60.00      6.97 o 
 -13   6   3      146.89      139.05      4.71 o 
 -12   6   3       29.78       18.95      2.19 o 
 -11   6   3      519.16      507.40      8.66 o 
 -10   6   3        4.13        5.99      1.55 o 
  -9   6   3      357.19      339.79      7.58 o 
  -8   6   3       85.44       92.66      3.34 o 
  -7   6   3      218.39      244.75      5.66 o 
  -6   6   3       45.85       46.55      2.38 o 
  -5   6   3     1190.69     1300.78     14.41 o 
  -4   6   3       93.15       97.06      2.97 o 
  -3   6   3        2.31        1.22      0.97 o 
  -2   6   3      253.51      276.20      5.13 o 
  -1   6   3      483.90      527.97      8.15 o 
   0   6   3      159.06      148.90      5.02 o 
   1   6   3       22.97       34.94      2.88 o 
   2   6   3     1285.12     1269.98     21.16 o 
   3   6   3       81.17       64.11      3.35 o 
   4   6   3      407.19      386.76      9.03 o 
   5   6   3     2171.64     2232.70     23.47 o 
   6   6   3      144.32      157.21      4.59 o 
   7   6   3       16.60       17.36      2.97 o 
   8   6   3      256.41      262.65      8.45 o 
   9   6   3      178.18      175.77      5.41 o 
  10   6   3       48.40       44.22      3.23 o 
  11   6   3      159.70      158.38      5.53 o 
  12   6   3      302.73      269.29      7.33 o 
  13   6   3     1004.47      948.00     17.83 o 
  14   6   3      358.16      352.76     12.83 o 
  15   6   3      535.64      517.51     22.92 o 
  16   6   3      411.13      400.07     11.35 o 
  17   6   3       56.18       54.70      6.09 o 
  18   6   3      294.22      284.11      9.91 o 
  19   6   3       28.78       33.69      4.68 o 
  20   6   3      100.93      105.24     10.48 o 
  21   6   3       22.71       14.73      4.18 o 
  22   6   3       26.05       28.89      6.64 o 
  23   6   3      219.44      222.18      8.56 o 
  24   6   3       37.27       36.80      4.46 o 
  25   6   3       37.06       44.08      5.05 o 
 -25   7   3        3.57        2.45      3.41 o 
 -24   7   3       17.07       22.18      4.16 o 
 -23   7   3      119.80      125.55      6.99 o 
 -22   7   3       15.79       13.29      4.03 o 
 -21   7   3       32.97       25.60      4.98 o 
 -20   7   3      267.32      271.54     17.14 o 
 -19   7   3      197.84      190.57      9.30 o 
 -18   7   3        0.24       -0.32      2.42 o 
 -17   7   3      969.00      996.78     18.07 o 
 -16   7   3       37.02       39.02      4.75 o 
 -15   7   3       38.92       33.63      3.93 o 
 -14   7   3     2380.27     2271.96     31.36 o 
 -13   7   3       71.52       64.09      4.98 o 
 -12   7   3       13.18       10.31      2.53 o 
 -11   7   3     2052.96     2049.45     28.15 o 
 -10   7   3      488.87      497.20     10.76 o 
  -9   7   3      354.93      365.17      8.86 o 
  -8   7   3     1564.21     1599.88     22.75 o 
  -7   7   3      478.20      482.22     10.55 o 
  -6   7   3       47.60       55.13      3.25 o 
  -5   7   3     1253.31     1256.75     17.15 o 
  -4   7   3        2.19        4.63      1.61 o 
  -3   7   3      953.81      983.13     14.29 o 
  -2   7   3     1495.22     1556.79     22.40 o 
  -1   7   3      263.24      270.68      9.01 o 
   0   7   3       83.00       82.94      4.30 o 
   1   7   3     2448.37     2599.97     33.42 o 
   2   7   3        0.85       -0.48      1.45 o 
   3   7   3        0.29        0.80      1.50 o 
   4   7   3     1160.06     1144.55     17.72 o 
   5   7   3      353.40      348.51      9.12 o 
   6   7   3       90.14      104.78      4.47 o 
   7   7   3      377.57      383.49     22.92 o 
   8   7   3       49.07       37.16      3.98 o 
   9   7   3       63.84       55.55      3.58 o 
  10   7   3     1863.05     1874.29     25.07 o 
  11   7   3       72.68       62.60      4.03 o 
  12   7   3       30.13       26.73      3.26 o 
  13   7   3      549.35      546.37     15.44 o 
  14   7   3      140.21      153.06      6.93 o 
  15   7   3      111.35       99.76      6.16 o 
  16   7   3       55.55       64.97      5.58 o 
  17   7   3      173.09      180.69      8.25 o 
  18   7   3       15.19       14.70      3.85 o 
  19   7   3      770.07      777.29     18.37 o 
  20   7   3       21.07       10.77      5.07 o 
  21   7   3       46.17       46.82      5.85 o 
  22   7   3      458.31      466.47     31.16 o 
  23   7   3       61.45       62.36      6.83 o 
  24   7   3       93.97      109.96      8.42 o 
 -23   8   3       25.30       15.05      4.52 o 
 -22   8   3        6.79        1.29      3.58 o 
 -21   8   3        6.25        9.15      3.50 o 
 -20   8   3       46.65       40.76      4.65 o 
 -19   8   3       60.77       53.14      5.31 o 
 -18   8   3        0.26       -2.38      2.45 o 
 -17   8   3       67.70       68.17      6.31 o 
 -16   8   3       75.76       70.30      5.47 o 
 -15   8   3      126.51      116.85      6.33 o 
 -14   8   3       35.66       28.33      3.62 o 
 -13   8   3      150.10      151.92      9.93 o 
 -12   8   3        7.79        8.27      2.54 o 
 -11   8   3       28.89       29.56      3.58 o 
 -10   8   3      174.63      169.07      6.66 o 
  -9   8   3      233.83      237.17     12.49 o 
  -8   8   3      430.32      426.33     16.21 o 
  -7   8   3       11.31       12.89      3.19 o 
  -6   8   3       31.11       33.15      4.09 o 
  -5   8   3       53.77       49.31      5.00 o 
  -4   8   3      525.98      540.82     13.60 o 
  -3   8   3        0.26        2.36      2.20 o 
  -2   8   3      188.63      203.24      7.99 o 
  -1   8   3      859.74      893.72     24.96 o 
   0   8   3        0.36        2.38      3.11 o 
   1   8   3       13.79       18.82      4.60 o 
   2   8   3      750.02      683.71     20.55 o 
   3   8   3      372.00      363.68     20.82 o 
   4   8   3       62.78       50.53      6.48 o 
   5   8   3       90.92      110.14     10.82 o 
   6   8   3        4.59        3.00      5.80 o 
   7   8   3        4.60        2.70      2.68 o 
   8   8   3       21.38       24.33      3.90 o 
   9   8   3       93.15       93.91      9.14 o 
  10   8   3       43.68       36.91      3.42 o 
  11   8   3        0.48        0.53      1.83 o 
  12   8   3       59.25       64.17      4.42 o 
  13   8   3        9.64        9.28      2.70 o 
  14   8   3        2.03        3.97      2.49 o 
  15   8   3        6.19        0.91      2.75 o 
  16   8   3       79.19       73.71      5.94 o 
  17   8   3        3.87       -0.17      3.04 o 
  18   8   3       17.17       19.74      4.44 o 
  19   8   3      135.65      129.60      8.07 o 
  20   8   3        0.10        3.65      3.50 o 
  21   8   3       59.60       62.10      6.65 o 
  22   8   3        0.05       -3.69      3.42 o 
  23   8   3       28.41       20.56      5.35 o 
 -22   9   3       41.38       37.84      6.02 o 
 -21   9   3        2.83        3.44      3.33 o 
 -20   9   3      375.69      376.96     14.11 o 
 -19   9   3       68.18       70.22      5.95 o 
 -18   9   3       38.68       45.46      6.34 o 
 -17   9   3      256.98      288.52     19.95 o 
 -16   9   3       36.47       29.25      4.22 o 
 -15   9   3        0.58       -1.18      2.30 o 
 -14   9   3      292.27      281.78      9.26 o 
 -13   9   3        7.24        3.69      3.76 o 
 -12   9   3        4.19        9.77      3.60 o 
 -11   9   3      134.79      148.56      9.00 o 
 -10   9   3      201.03      168.72      8.91 o 
  -9   9   3        6.50       14.33      3.62 o 
  -8   9   3     2395.14     2395.97     39.24 o 
  -7   9   3      140.31      141.23      9.89 o 
  -6   9   3        5.12        6.63      3.16 o 
  -5   9   3     1313.47     1355.53     33.23 o 
  -4   9   3       37.66       32.33      6.20 o 
  -3   9   3        8.70        8.09      8.79 o 
  -2   9   3      528.60      493.65     18.13 o 
  -1   9   3       94.30       91.65      8.90 o 
   0   9   3       81.42       67.94     12.29 o 
   1   9   3     1519.02     1638.65     37.63 o 
   2   9   3       11.02        8.21      4.50 o 
   3   9   3       18.22       16.27      9.41 o 
   4   9   3      530.39      492.55     31.47 o 
   5   9   3      189.11      195.69     11.76 o 
   6   9   3       59.86       59.70      7.58 o 
   7   9   3      584.57      581.77     20.14 o 
   8   9   3       48.54       48.19      7.14 o 
   9   9   3      626.04      652.31     35.56 o 
  10   9   3      665.04      694.42     23.39 o 
  11   9   3      319.98      321.68     10.08 o 
  12   9   3       30.22       29.08      3.93 o 
  13   9   3      230.84      235.17      7.99 o 
  14   9   3        5.54        6.07      2.81 o 
  15   9   3       65.32       62.50      5.09 o 
  16   9   3      463.31      475.05     13.76 o 
  17   9   3       34.08       31.62      4.83 o 
  18   9   3       10.80       10.28      4.09 o 
  19   9   3      561.98      563.44     16.09 o 
  20   9   3       30.58       19.68      4.86 o 
  21   9   3       10.63        7.87      5.11 o 
 -20  10   3       13.65       15.74      4.07 o 
 -19  10   3       63.92       68.81      6.15 o 
 -18  10   3        3.31        1.89      3.08 o 
 -17  10   3        0.25        2.40      3.20 o 
 -16  10   3      140.85      136.02      9.41 o 
 -15  10   3        9.80       13.50      4.21 o 
 -14  10   3        0.01        3.12      3.49 o 
 -13  10   3        8.86        9.22      5.16 o 
 -12  10   3       12.07       17.15      5.95 o 
 -11  10   3       99.86       73.95      8.99 o 
 -10  10   3       62.65       62.99      8.56 o 
  -9  10   3        0.01        0.82      3.98 o 
  -8  10   3      300.27      313.45     15.42 o 
  -7  10   3       89.64       90.21     12.39 o 
  -6  10   3        0.19        5.71      4.21 o 
  -5  10   3       25.56       21.40      5.83 o 
  -4  10   3      204.59      177.56     21.50 o 
  -3  10   3      324.49      351.12     16.03 o 
  -2  10   3       13.30       16.45      5.52 o 
  -1  10   3      844.06      843.84     33.89 o 
   0  10   3        3.25        8.67      4.74 o 
   1  10   3      176.54      171.79     11.98 o 
   2  10   3       43.83       39.92      7.13 o 
   3  10   3      130.61      149.84     19.16 o 
   4  10   3       10.70       14.50      6.08 o 
   5  10   3      133.09      127.11     10.70 o 
   6  10   3      151.90      136.96     16.56 o 
   7  10   3      588.50      599.84     21.54 o 
   8  10   3      384.65      386.06     34.67 o 
   9  10   3      378.09      367.36     16.68 o 
  10  10   3       51.69       39.97     17.08 o 
  11  10   3      161.82      173.20     12.20 o 
  12  10   3       16.94       16.86      5.20 o 
  13  10   3       11.55       11.45      3.32 o 
  14  10   3        2.16        1.26      2.78 o 
  15  10   3       91.43       84.48      7.78 o 
  16  10   3        9.06       12.15      3.89 o 
  17  10   3       48.81       51.31      6.05 o 
  18  10   3      183.23      195.11      9.73 o 
  19  10   3       49.83       49.17      7.56 o 
 -17  11   3      102.10      101.93     12.10 o 
 -16  11   3       18.66       20.71      7.42 o 
 -15  11   3       17.72       12.01      6.17 o 
 -14  11   3       37.41       49.72      8.99 o 
 -13  11   3      189.04      201.43     14.32 o 
 -12  11   3        1.72       -3.41      4.43 o 
 -11  11   3       27.15       31.24     10.77 o 
 -10  11   3        7.17        6.63      4.77 o 
  -9  11   3       20.27       10.48      9.97 o 
  -8  11   3      106.27      106.43     10.85 o 
  -7  11   3       79.09       51.94      8.44 o 
  -6  11   3        1.83       -1.23      4.18 o 
  -5  11   3       68.20       79.64     12.58 o 
  -4  11   3       59.42       65.56      9.20 o 
  -3  11   3        3.64       -1.71      6.02 o 
  -2  11   3       38.58       40.45      7.85 o 
  -1  11   3      170.42      167.80     12.79 o 
   0  11   3      899.82      935.54     28.81 o 
   1  11   3      660.48      666.32     55.81 o 
   2  11   3      403.65      420.47     23.97 o 
   3  11   3       93.96       76.39      9.44 o 
   4  11   3      635.17      621.34     30.66 o 
   5  11   3       75.87       80.85      9.79 o 
   6  11   3        6.23        6.37      4.91 o 
   7  11   3      458.70      469.90     20.10 o 
   8  11   3        0.07        0.94      5.12 o 
   9  11   3      297.43      319.56     16.47 o 
  10  11   3       43.13       44.62     10.39 o 
  11  11   3      343.85      364.87     12.37 o 
  12  11   3       10.17        8.29      3.68 o 
  13  11   3      279.27      285.14     11.64 o 
  14  11   3       29.16       20.23      4.51 o 
  15  11   3       53.25       47.36      6.03 o 
  16  11   3      251.45      270.00     21.06 o 
  17  11   3        8.52        9.56      4.31 o 
 -14  12   3        1.64        0.98      5.85 o 
 -13  12   3       99.50       86.79     24.46 o 
 -12  12   3       42.92       23.65      7.31 o 
 -11  12   3        0.09        3.06      4.92 o 
 -10  12   3      189.37      189.92     41.02 o 
  -9  12   3       41.01       29.08      7.60 o 
  -8  12   3       80.13       86.32     10.66 o 
  -7  12   3      144.92      177.29     13.93 o 
  -6  12   3      133.95      119.78     16.03 o 
  -5  12   3       43.78       43.44      8.25 o 
  -4  12   3      173.77      195.29     14.18 o 
  -3  12   3        0.86       -5.54      4.27 o 
  -2  12   3       34.38       29.25      7.46 o 
  -1  12   3       20.29       18.87      6.57 o 
   0  12   3       29.77       31.41      7.48 o 
   1  12   3      197.79      183.88     22.42 o 
   2  12   3      100.00      116.23     11.85 o 
   3  12   3      458.19      499.60     21.21 o 
   4  12   3       44.81       44.49      8.32 o 
   5  12   3       84.34       80.75     10.38 o 
   6  12   3       71.82       72.45     14.82 o 
   7  12   3      165.61      173.73     13.85 o 
   8  12   3       60.71       69.08     10.13 o 
   9  12   3       11.56       13.64      6.93 o 
  10  12   3        0.17        0.05      4.82 o 
  11  12   3       77.02       75.99     16.05 o 
  12  12   3        5.61        5.20      3.70 o 
  13  12   3        0.49        1.01      3.36 o 
  14  12   3        0.05        5.73      4.44 o 
 -10  13   3       43.67       50.69      9.61 o 
  -9  13   3       86.46       65.52     10.59 o 
  -8  13   3        4.05        4.47      5.60 o 
  -7  13   3      131.44      124.25     12.99 o 
  -6  13   3      100.51       87.29     16.34 o 
  -5  13   3       32.53       27.11     11.83 o 
  -4  13   3        9.21        4.27      5.40 o 
  -3  13   3      266.02      257.15     16.51 o 
  -2  13   3       17.36        9.19      6.28 o 
  -1  13   3      113.13      108.23     12.23 o 
   0  13   3      204.22      197.55     15.33 o 
   1  13   3      160.97      139.09     13.26 o 
   2  13   3       61.67       64.41     10.38 o 
   3  13   3        2.18        4.73      6.06 o 
   4  13   3       75.37       65.75     10.17 o 
   5  13   3        8.85        5.76      5.82 o 
   6  13   3        4.08        5.00      5.91 o 
   7  13   3        1.55        3.03      5.77 o 
   8  13   3       58.04       53.19      9.59 o 
   9  13   3        0.81        2.42     10.97 o 
 -28   0   4       71.41       70.55      6.56 o 
 -27   0   4      224.85      219.47      9.84 o 
 -26   0   4      632.34      643.32     24.93 o 
 -25   0   4       12.05       14.20      3.96 o 
 -24   0   4       98.98       98.46      6.69 o 
 -23   0   4      329.40      313.60     10.47 o 
 -22   0   4       51.71       51.57      5.02 o 
 -21   0   4        7.43        5.14      2.03 o 
 -20   0   4      200.25      198.14     10.50 o 
 -19   0   4       73.98       76.35      4.58 o 
 -18   0   4      583.41      585.68     10.66 o 
 -17   0   4     3227.94     3114.88     36.61 o 
 -16   0   4     2851.89     2743.13     32.58 o 
 -15   0   4      773.29      732.12     11.59 o 
 -14   0   4      269.94      252.86     10.76 o 
 -13   0   4     2110.98     1993.06     22.58 o 
 -12   0   4        0.14       -0.11      0.98 o 
 -11   0   4     2012.71     1897.66     32.04 o 
 -10   0   4      334.86      392.25     11.68 o 
  -9   0   4        0.20       -1.12      0.94 o 
  -8   0   4     1120.03     1073.66     15.71 o 
  -7   0   4      322.23      336.78      6.84 o 
  -6   0   4     1942.11     2015.52     25.30 o 
  -5   0   4     4117.78     4000.45     46.19 o 
  -4   0   4     3789.80     4207.63     60.20 o 
  -3   0   4     4339.40     4753.62     58.59 o 
  -2   0   4      435.57      418.77      8.71 o 
  -1   0   4       21.36       24.85      3.00 o 
   0   0   4      650.12      623.16     13.90 o 
   1   0   4     6782.84     6658.69     74.62 o 
   2   0   4     1076.32     1227.40     16.75 o 
   3   0   4      850.86      956.43     14.90 o 
   4   0   4        1.98       21.14      1.87 o 
   5   0   4      727.21      657.00     14.48 o 
   6   0   4      108.70      108.43      5.06 o 
   7   0   4     6192.66     6159.45    139.94 o 
   8   0   4      614.78      619.47     14.48 o 
   9   0   4       73.01       67.70      4.09 o 
  10   0   4     3063.06     2864.39     39.06 o 
  11   0   4      214.48      196.85      6.37 o 
  12   0   4        0.29        2.97      2.08 o 
  13   0   4      176.11      156.73      6.28 o 
  14   0   4      672.29      603.33     18.58 o 
  15   0   4        0.81        3.41      2.89 o 
  16   0   4      308.75      338.72     11.44 o 
  17   0   4        1.63        1.45      6.74 o 
  18   0   4      258.15      280.84     15.74 o 
  19   0   4      726.12      710.17     19.01 o 
  20   0   4       31.33       40.68      5.65 o 
  21   0   4        6.79       11.29      4.16 o 
  22   0   4      391.76      382.42     18.12 o 
  23   0   4      239.41      241.01     15.48 o 
  24   0   4       92.80       95.96      8.59 o 
  25   0   4     1168.27     1253.04     30.75 o 
  26   0   4      234.17      253.26     32.78 o 
  27   0   4       15.90        7.78      5.42 o 
  28   0   4       82.86       79.78     17.10 o 
 -28   1   4       11.99       12.93      2.95 o 
 -27   1   4       81.42       77.66      4.70 o 
 -26   1   4        7.60        6.53      3.06 o 
 -25   1   4        0.02        0.52      2.11 o 
 -24   1   4       10.19        6.97      2.87 o 
 -23   1   4        6.10        2.39      1.79 o 
 -22   1   4       91.24       88.38      3.72 o 
 -21   1   4        2.82        3.19      1.67 o 
 -20   1   4      121.03      122.23      4.06 o 
 -19   1   4       91.47       84.93      3.87 o 
 -18   1   4      400.01      392.27      7.05 o 
 -17   1   4       93.54       87.21      5.15 o 
 -16   1   4     1232.89     1185.54     12.99 o 
 -15   1   4       58.35       57.36      2.60 o 
 -14   1   4        4.05        4.49      1.15 o 
 -13   1   4       49.65       53.05      2.09 o 
 -12   1   4       48.63       47.07      2.35 o 
 -11   1   4        0.95        2.83      1.00 o 
 -10   1   4       52.11       56.04      2.06 o 
  -9   1   4      122.81       96.51      2.37 o 
  -8   1   4      684.99      789.20      7.93 o 
  -7   1   4      991.00     1100.35      9.57 o 
  -6   1   4     3657.92     3942.51     30.19 o 
  -5   1   4        0.53        0.26      0.59 o 
  -4   1   4     1075.81     1123.81     11.51 o 
  -3   1   4       79.39      101.58      2.31 o 
  -2   1   4      401.14      406.37      5.25 o 
  -1   1   4      920.11      936.35      9.79 o 
   0   1   4      127.90      126.34      2.54 o 
   1   1   4       22.25       25.06      1.24 o 
   2   1   4       30.01       34.73      1.48 o 
   3   1   4        2.75        4.79      0.84 o 
   4   1   4      456.65      567.50      8.08 o 
   5   1   4        0.32        0.63      0.73 o 
   6   1   4      205.35      209.99      4.52 o 
   7   1   4       67.87       90.26      3.32 o 
   8   1   4     1041.89     1142.54     12.91 o 
   9   1   4      118.88      115.55      3.67 o 
  10   1   4        1.43        3.94      1.52 o 
  11   1   4      186.36      171.15      4.24 o 
  12   1   4      211.92      204.40      4.79 o 
  13   1   4      414.15      424.05      7.30 o 
  14   1   4      530.55      540.45     10.16 o 
  15   1   4      156.66      135.60      7.06 o 
  16   1   4      236.89      199.26      7.27 o 
  17   1   4       38.35       45.27      3.66 o 
  18   1   4      197.56      221.93      6.97 o 
  19   1   4       96.12       99.60      5.24 o 
  20   1   4       43.12       42.77      6.30 o 
  21   1   4       23.85       19.85      3.42 o 
  22   1   4        8.75       12.36      3.33 o 
  23   1   4       10.34       15.31      5.79 o 
  24   1   4        0.12        0.48      3.05 o 
  25   1   4       68.86       69.03      5.73 o 
  26   1   4       40.90       33.59      4.85 o 
  27   1   4        8.84        8.45      3.77 o 
  28   1   4       17.33       20.98      5.15 o 
 -28   2   4       55.69       59.72      4.90 o 
 -27   2   4       15.83       14.73      2.97 o 
 -26   2   4      270.20      285.24      6.69 o 
 -25   2   4       48.38       44.67      3.57 o 
 -24   2   4       72.39       80.48      3.89 o 
 -23   2   4       79.11       86.08      3.83 o 
 -22   2   4       66.43       62.83      3.68 o 
 -21   2   4       23.79       27.37      2.55 o 
 -20   2   4       22.62       20.26      2.41 o 
 -19   2   4       91.80       95.20      3.63 o 
 -18   2   4      152.18      153.16      4.21 o 
 -17   2   4      137.79      141.63      3.98 o 
 -16   2   4       65.26       63.02      2.82 o 
 -15   2   4      168.51      158.28      4.01 o 
 -14   2   4        1.82       -1.69      1.17 o 
 -13   2   4      192.56      195.66      3.52 o 
 -12   2   4      113.54      113.91      3.01 o 
 -11   2   4     1516.73     1415.11     14.75 o 
 -10   2   4      112.33      111.00      2.84 o 
  -9   2   4       60.08       73.20      2.56 o 
  -8   2   4     1516.39     1499.86     13.16 o 
  -7   2   4      169.48      130.42      2.61 o 
  -6   2   4     2114.41     2348.40     18.83 o 
  -5   2   4     1276.52     1257.93     11.08 o 
  -4   2   4      279.08      302.42      4.50 o 
  -3   2   4     1285.65     1523.18     13.43 o 
  -2   2   4     1041.04     1012.00     10.37 o 
  -1   2   4       76.45       92.30      2.25 o 
   0   2   4      239.21      247.72      3.88 o 
   1   2   4     2348.94     2461.76     22.36 o 
   2   2   4      266.31      246.19      3.94 o 
   3   2   4        4.34       15.70      2.20 o 
   4   2   4       44.84       78.92      4.10 o 
   5   2   4      309.30      354.35      5.55 o 
   6   2   4       33.96       43.14      2.04 o 
   7   2   4      750.80      739.15     11.46 o 
   8   2   4      132.76      147.19      4.70 o 
   9   2   4       24.81       26.92      2.65 o 
  10   2   4     1120.04     1167.00     14.99 o 
  11   2   4        3.95        5.72      1.56 o 
  12   2   4      575.29      555.47      7.90 o 
  13   2   4     2023.10     2013.49     25.92 o 
  14   2   4       27.28       18.53      2.58 o 
  15   2   4      531.13      481.14      9.78 o 
  16   2   4      756.72      829.25     17.52 o 
  17   2   4      227.93      214.55      6.80 o 
  18   2   4       19.19       19.47      3.02 o 
  19   2   4      404.09      374.03     11.05 o 
  20   2   4        7.75        6.17      3.13 o 
  21   2   4        1.78        3.13      2.66 o 
  22   2   4      224.18      251.52      8.36 o 
  23   2   4      271.08      289.09      9.17 o 
  24   2   4       53.81       58.02      5.19 o 
  25   2   4       40.51       30.17      4.57 o 
  26   2   4        8.25       10.58      3.80 o 
  27   2   4       39.29       42.19      5.17 o 
 -28   3   4      159.24      170.05      7.17 o 
 -27   3   4      214.41      230.99     12.34 o 
 -26   3   4        0.89        5.70      2.79 o 
 -25   3   4      146.07      148.48      5.33 o 
 -24   3   4       17.70       10.46      2.66 o 
 -23   3   4       90.42       93.06      4.80 o 
 -22   3   4      132.01      131.75      4.44 o 
 -21   3   4       49.99       54.13      4.21 o 
 -20   3   4        6.94        6.15      1.99 o 
 -19   3   4       41.53       45.81      3.56 o 
 -18   3   4      192.43      194.44      5.29 o 
 -17   3   4        3.02        2.49      1.54 o 
 -16   3   4     1649.16     1583.96     17.53 o 
 -15   3   4       13.81       10.88      1.74 o 
 -14   3   4       82.21       74.37      2.86 o 
 -13   3   4       53.00       48.46      2.79 o 
 -12   3   4       90.28       81.71      2.63 o 
 -11   3   4      323.03      307.70      5.04 o 
 -10   3   4       78.42       70.34      3.04 o 
  -9   3   4      443.96      435.62      6.39 o 
  -8   3   4      140.05      135.55      2.68 o 
  -7   3   4     1661.76     1690.84     15.30 o 
  -6   3   4     1318.91     1454.11     13.37 o 
  -5   3   4      392.23      441.23      5.46 o 
  -4   3   4     3981.57     4080.38     35.10 o 
  -3   3   4      793.55      822.78      8.52 o 
  -2   3   4       58.00       57.41      1.99 o 
  -1   3   4      957.20      993.40     11.40 o 
   0   3   4        2.95        0.36      0.59 o 
   1   3   4       16.55       13.77      1.18 o 
   2   3   4      797.30      760.53     10.10 o 
   3   3   4      814.21      845.76      9.55 o 
   4   3   4        6.30        1.20      0.97 o 
   5   3   4      507.69      455.30      5.94 o 
   6   3   4      596.53      601.34      6.87 o 
   7   3   4     1708.34     1789.26     16.16 o 
   8   3   4     2904.73     3047.95     31.94 o 
   9   3   4      723.15      701.48     10.46 o 
  10   3   4      998.84     1010.55     13.72 o 
  11   3   4      387.07      356.20      7.30 o 
  12   3   4     1170.60     1150.99     31.46 o 
  13   3   4     1050.81     1035.15     18.26 o 
  14   3   4       83.47       80.31      4.19 o 
  15   3   4       11.26        5.35      2.05 o 
  16   3   4      124.85      111.13      6.01 o 
  17   3   4      567.54      561.04     10.19 o 
  18   3   4      459.85      459.59      9.30 o 
  19   3   4       75.06       72.36      5.22 o 
  20   3   4      259.83      262.28      8.18 o 
  21   3   4       48.00       44.20      4.39 o 
  22   3   4       20.98       23.41      5.44 o 
  23   3   4       79.32       83.15      5.67 o 
  24   3   4       95.79      107.28     11.71 o 
  25   3   4      199.38      217.27     15.05 o 
  26   3   4        9.92       14.65      3.93 o 
  27   3   4       67.72       68.70      8.62 o 
 -27   4   4       88.53       91.58      6.54 o 
 -26   4   4        0.03        2.62      2.72 o 
 -25   4   4       28.30       31.68      3.88 o 
 -24   4   4        1.00        2.85      2.67 o 
 -23   4   4        9.13        3.64      2.50 o 
 -22   4   4        5.72        4.04      2.36 o 
 -21   4   4        4.77        2.99      1.85 o 
 -20   4   4        4.51        4.68      2.01 o 
 -19   4   4      198.07      199.03      5.56 o 
 -18   4   4        0.22        1.15      1.65 o 
 -17   4   4      408.42      390.60      7.78 o 
 -16   4   4      132.34      138.54      6.09 o 
 -15   4   4      124.72      112.27      4.15 o 
 -14   4   4       13.88       19.67      2.43 o 
 -13   4   4       92.55       97.83      3.64 o 
 -12   4   4       35.51       42.59      3.76 o 
 -11   4   4      119.36      119.32      2.87 o 
 -10   4   4        5.12        5.45      1.02 o 
  -9   4   4       59.81       62.20      2.14 o 
  -8   4   4      423.34      438.22      5.48 o 
  -7   4   4      630.69      589.19      8.21 o 
  -6   4   4       53.68       65.52      2.10 o 
  -5   4   4      315.38      365.32      4.87 o 
  -4   4   4        7.34       11.83      1.02 o 
  -3   4   4     1035.07     1093.05     11.09 o 
  -2   4   4       30.69       34.73      1.55 o 
  -1   4   4       16.56       13.06      1.53 o 
   0   4   4      431.85      443.72      6.22 o 
   1   4   4      640.63      648.99      8.13 o 
   2   4   4      679.72      780.14      8.31 o 
   3   4   4      593.37      664.99      7.50 o 
   4   4   4      185.13      186.70      3.76 o 
   5   4   4      617.77      740.28      7.93 o 
   6   4   4       86.64       77.32      2.52 o 
   7   4   4     1159.68     1286.80     13.06 o 
   8   4   4        9.92       13.74      1.61 o 
   9   4   4      495.99      510.84      8.91 o 
  10   4   4      949.27     1038.28     12.78 o 
  11   4   4        0.99        3.59      1.82 o 
  12   4   4      131.52      123.55      4.81 o 
  13   4   4      551.42      545.24     12.97 o 
  14   4   4       55.37       53.61      3.65 o 
  15   4   4      507.76      491.55     14.40 o 
  16   4   4      535.63      522.26     10.67 o 
  17   4   4      598.41      591.52     12.65 o 
  18   4   4      285.31      277.49     10.04 o 
  19   4   4       12.05       10.24      2.44 o 
  20   4   4        4.38        3.17      2.58 o 
  21   4   4      174.03      174.81      9.84 o 
  22   4   4       34.46       46.56      5.18 o 
  23   4   4        1.04        5.41      3.10 o 
  24   4   4      105.27      126.35      9.00 o 
  25   4   4       10.99       12.13      4.85 o 
  26   4   4       53.58       53.53      6.67 o 
 -26   5   4       18.48       13.97      3.48 o 
 -25   5   4      277.85      286.97      8.79 o 
 -24   5   4       10.91       14.26      3.22 o 
 -23   5   4        2.17        5.81      2.76 o 
 -22   5   4      136.12      121.02      6.43 o 
 -21   5   4        0.37       -0.24      2.46 o 
 -20   5   4        0.01        1.35      2.51 o 
 -19   5   4      303.67      298.82     18.91 o 
 -18   5   4      969.55      914.91     19.41 o 
 -17   5   4       86.94      103.28      6.34 o 
 -16   5   4      445.87      450.62     10.62 o 
 -15   5   4      804.85      776.09     12.67 o 
 -14   5   4      106.19       94.48      9.66 o 
 -13   5   4      306.16      291.50      8.04 o 
 -12   5   4        3.12        1.79      1.08 o 
 -11   5   4      368.09      361.90      7.07 o 
 -10   5   4      361.14      319.13      5.29 o 
  -9   5   4      924.78      845.76      9.55 o 
  -8   5   4       20.55       20.80      1.54 o 
  -7   5   4     1242.16     1167.96     11.23 o 
  -6   5   4       14.27       16.69      1.37 o 
  -5   5   4      106.58       92.87      2.54 o 
  -4   5   4      332.02      330.43      4.57 o 
  -3   5   4        0.18        0.76      0.74 o 
  -2   5   4       39.55       48.11      2.10 o 
  -1   5   4     1545.61     1561.92     16.64 o 
   0   5   4       12.34       26.62      1.74 o 
   1   5   4      726.90      739.71     10.33 o 
   2   5   4      321.72      305.09      5.92 o 
   3   5   4      217.17      232.11      3.98 o 
   4   5   4      202.96      249.48      3.72 o 
   5   5   4      969.45     1041.92     10.29 o 
   6   5   4      189.43      172.99      3.42 o 
   7   5   4     1181.00     1226.76     13.78 o 
   8   5   4      545.12      488.71      7.38 o 
   9   5   4     1339.19     1331.43     14.99 o 
  10   5   4     1702.43     1688.98     19.52 o 
  11   5   4       75.59       69.74      3.66 o 
  12   5   4      163.33      168.57      5.28 o 
  13   5   4        0.13        4.69      1.95 o 
  14   5   4        2.90       -2.66      1.79 o 
  15   5   4       15.11       17.20      2.95 o 
  16   5   4        9.49        5.93      2.29 o 
  17   5   4      572.58      537.58     11.30 o 
  18   5   4       33.74       34.23      3.48 o 
  19   5   4        6.69        8.69      3.32 o 
  20   5   4      172.08      175.28     19.40 o 
  21   5   4       35.18       38.23      4.99 o 
  22   5   4       15.37        6.44      3.15 o 
  23   5   4      418.49      423.61     21.01 o 
  24   5   4      155.14      157.92      9.79 o 
  25   5   4      104.75      110.10      8.50 o 
  26   5   4      100.30       97.47      8.48 o 
 -25   6   4       32.84       35.86      4.34 o 
 -24   6   4       81.84       88.59      6.23 o 
 -23   6   4       16.79       13.44      3.68 o 
 -22   6   4       35.99       39.27      6.77 o 
 -21   6   4        0.02       -4.53      2.65 o 
 -20   6   4        2.30       -1.06      3.65 o 
 -19   6   4       20.67       19.86      4.03 o 
 -18   6   4       72.19       73.46      6.01 o 
 -17   6   4      156.80      145.95      6.54 o 
 -16   6   4       96.33       94.92      6.28 o 
 -15   6   4      205.15      209.18     10.28 o 
 -14   6   4      200.35      202.31      8.12 o 
 -13   6   4       71.68       55.26      4.15 o 
 -12   6   4       22.27       22.12      2.79 o 
 -11   6   4      226.55      207.78      5.47 o 
 -10   6   4       75.23       60.51      3.21 o 
  -9   6   4      236.11      206.93      5.24 o 
  -8   6   4       38.11       57.25      3.06 o 
  -7   6   4      697.89      689.20      8.87 o 
  -6   6   4     2107.28     2163.48     20.25 o 
  -5   6   4      522.89      553.28      7.19 o 
  -4   6   4      833.10      884.09     11.07 o 
  -3   6   4      231.74      225.18      5.50 o 
  -2   6   4      722.59      760.36     10.41 o 
  -1   6   4       56.06       49.79      5.32 o 
   0   6   4       41.61       34.05      3.10 o 
   1   6   4      102.10       87.99      4.29 o 
   2   6   4       22.45       20.34      2.67 o 
   3   6   4      147.63      139.72      4.73 o 
   4   6   4        5.88        6.82      1.97 o 
   5   6   4       75.97       78.89      4.32 o 
   6   6   4      313.09      359.75      6.92 o 
   7   6   4      226.37      241.68      5.50 o 
   8   6   4      326.31      317.64      7.31 o 
   9   6   4      953.36      986.94     15.18 o 
  10   6   4       57.09       61.68      3.77 o 
  11   6   4      191.22      181.69      6.03 o 
  12   6   4      146.26      141.65      6.24 o 
  13   6   4      434.92      400.44     10.74 o 
  14   6   4      488.51      479.03     12.20 o 
  15   6   4       27.74       23.99      5.00 o 
  16   6   4       47.22       42.82      5.04 o 
  17   6   4      264.73      291.55     10.04 o 
  18   6   4      383.34      373.70     11.67 o 
  19   6   4      433.43      444.92     13.16 o 
  20   6   4        0.67        0.54      3.20 o 
  21   6   4      111.18      116.34     15.70 o 
  22   6   4        0.01        6.58      4.30 o 
  23   6   4      155.27      140.62     12.04 o 
  24   6   4        1.60        4.31      4.38 o 
  25   6   4       68.38       82.10      6.75 o 
 -24   7   4       83.77      103.64     11.58 o 
 -23   7   4       39.28       40.49      5.98 o 
 -22   7   4      132.47      135.98     10.44 o 
 -21   7   4       67.24       67.23      9.76 o 
 -20   7   4      139.50      147.36     10.26 o 
 -19   7   4       83.04       77.26      6.66 o 
 -18   7   4      124.31      127.46      6.80 o 
 -17   7   4        0.57       -0.51      2.47 o 
 -16   7   4      170.15      168.29      8.29 o 
 -15   7   4       33.86       28.94      4.31 o 
 -14   7   4      292.74      263.75     12.65 o 
 -13   7   4       70.89       61.12      4.56 o 
 -12   7   4      158.95      141.25      6.14 o 
 -11   7   4        3.86        4.53      2.77 o 
 -10   7   4       11.34        9.26      2.48 o 
  -9   7   4     1087.27     1035.03     17.13 o 
  -8   7   4       39.25       46.07      3.35 o 
  -7   7   4      934.54      975.71     14.58 o 
  -6   7   4      247.24      261.16      6.84 o 
  -5   7   4     1734.47     1858.89     29.98 o 
  -4   7   4        0.26       -1.70      1.46 o 
  -3   7   4      399.20      436.85      8.82 o 
  -2   7   4       46.07       53.29      3.93 o 
  -1   7   4      802.88      840.26     14.84 o 
   0   7   4       73.14       75.67      5.72 o 
   1   7   4       50.56       41.43      3.57 o 
   2   7   4       80.97       65.95      4.74 o 
   3   7   4       32.18       20.78      3.25 o 
   4   7   4       37.19       37.37      6.02 o 
   5   7   4       26.18       19.10      3.03 o 
   6   7   4       57.59       70.62      4.90 o 
   7   7   4      152.92      145.82      5.62 o 
   8   7   4        3.22        4.40      1.79 o 
   9   7   4      146.36      131.01      5.08 o 
  10   7   4       81.38       73.46      4.70 o 
  11   7   4      309.01      307.31      8.05 o 
  12   7   4        6.37        5.95      2.46 o 
  13   7   4       14.37       10.18      2.69 o 
  14   7   4      245.37      243.55      8.76 o 
  15   7   4      139.87      132.65      7.01 o 
  16   7   4        1.03       -0.71      2.67 o 
  17   7   4      151.09      137.59      7.59 o 
  18   7   4       23.41       26.81      5.07 o 
  19   7   4        1.53        2.49      3.32 o 
  20   7   4        0.11       -3.70      3.11 o 
  21   7   4       10.16        9.07      4.21 o 
  22   7   4        4.04        2.45      3.74 o 
  23   7   4       24.38       24.75      6.84 o 
  24   7   4        3.78        0.05      8.56 o 
 -23   8   4       23.03       20.19      7.75 o 
 -22   8   4       11.04        9.49      4.27 o 
 -21   8   4       80.90       90.58      7.84 o 
 -20   8   4       72.33       69.91      6.96 o 
 -19   8   4        0.02       -0.56      3.05 o 
 -18   8   4       92.51       86.24      7.59 o 
 -17   8   4      127.10      127.65     14.61 o 
 -16   8   4       78.30       72.38      6.38 o 
 -15   8   4       15.07       17.59      3.49 o 
 -14   8   4       80.19       69.81      5.19 o 
 -13   8   4        0.34        0.06      2.21 o 
 -12   8   4      176.10      171.53      6.98 o 
 -11   8   4       88.97       87.75      5.30 o 
 -10   8   4       30.60       23.37      3.39 o 
  -9   8   4       36.57       27.19      3.54 o 
  -8   8   4      399.11      428.91     12.29 o 
  -7   8   4        8.82       11.12      3.16 o 
  -6   8   4     1424.15     1405.52     33.14 o 
  -5   8   4      288.74      283.64      9.88 o 
  -4   8   4      243.68      226.21      8.70 o 
  -3   8   4        2.19        0.78      2.37 o 
  -2   8   4      241.51      243.44      8.98 o 
  -1   8   4       18.16       23.92      3.81 o 
   0   8   4     1322.25     1365.67     24.58 o 
   1   8   4      211.49      235.84      8.67 o 
   2   8   4      560.92      540.54     13.82 o 
   3   8   4      378.07      389.26     15.22 o 
   4   8   4      183.11      199.39     10.87 o 
   5   8   4      623.34      648.48     20.57 o 
   6   8   4       87.20      123.26      9.13 o 
   7   8   4      427.34      425.74     11.93 o 
   8   8   4      286.46      293.24      7.63 o 
   9   8   4       95.93      106.97      9.93 o 
  10   8   4      450.32      433.68     16.47 o 
  11   8   4      261.73      245.27     10.65 o 
  12   8   4      170.58      168.41      6.53 o 
  13   8   4        3.71        4.20      2.45 o 
  14   8   4      301.77      300.05     10.50 o 
  15   8   4       15.28        7.12      3.38 o 
  16   8   4      126.09      122.00      8.21 o 
  17   8   4      155.63      153.70      8.27 o 
  18   8   4       49.67       55.28      5.83 o 
  19   8   4      113.80      118.16      7.90 o 
  20   8   4        4.47        1.25      5.72 o 
  21   8   4        0.61        7.34      3.99 o 
  22   8   4       24.78       20.55      9.67 o 
 -21   9   4      451.33      467.04     15.69 o 
 -20   9   4      144.34      167.97     19.00 o 
 -19   9   4       15.99        7.96      3.53 o 
 -18   9   4      107.31      111.20      8.02 o 
 -17   9   4       35.00       31.95      5.13 o 
 -16   9   4       38.32       37.14      4.68 o 
 -15   9   4      338.27      302.66     10.00 o 
 -14   9   4       32.52       27.76      4.61 o 
 -13   9   4       24.63       21.42      3.79 o 
 -12   9   4      144.09      137.17      6.67 o 
 -11   9   4       14.21       16.11      3.31 o 
 -10   9   4       34.77       28.93      3.83 o 
  -9   9   4        0.14        0.62      2.21 o 
  -8   9   4       14.78       10.00      2.77 o 
  -7   9   4        8.45        5.93      3.02 o 
  -6   9   4        8.68        9.54      4.96 o 
  -5   9   4        6.25        7.09      3.43 o 
  -4   9   4      116.16      118.17     10.37 o 
  -3   9   4       16.10       18.12      5.10 o 
  -2   9   4       32.57       39.93      6.46 o 
  -1   9   4       91.49      101.13      8.97 o 
   0   9   4      564.66      572.13     19.58 o 
   1   9   4      113.02      109.56     14.99 o 
   2   9   4      621.68      619.28     20.43 o 
   3   9   4      119.32      115.49      9.52 o 
   4   9   4      466.38      428.15     16.79 o 
   5   9   4       22.39       17.33      6.40 o 
   6   9   4        0.05       -3.67      9.73 o 
   7   9   4      342.27      329.32     16.55 o 
   8   9   4       26.55       25.72      3.13 o 
   9   9   4      203.49      205.78      6.92 o 
  10   9   4       21.50       26.94      3.36 o 
  11   9   4       91.01       82.12      8.22 o 
  12   9   4       21.75       16.34      3.28 o 
  13   9   4      140.56      136.79      6.44 o 
  14   9   4        5.55        3.90      4.30 o 
  15   9   4       47.69       49.06      7.78 o 
  16   9   4       81.70       79.05     10.75 o 
  17   9   4       11.60        7.29      3.81 o 
  18   9   4       46.53       57.93      8.84 o 
  19   9   4       17.62       19.42      4.79 o 
  20   9   4       24.64       26.57      5.39 o 
  21   9   4      131.45      126.11      9.37 o 
 -19  10   4       47.31       43.15      5.39 o 
 -18  10   4       58.62       50.33      6.37 o 
 -17  10   4       45.09       48.68      6.29 o 
 -16  10   4      340.90      328.58     11.07 o 
 -15  10   4        0.83        2.59      2.97 o 
 -14  10   4        0.03       -0.81      2.93 o 
 -13  10   4       84.29       76.68      5.85 o 
 -12  10   4      112.81      125.94      6.98 o 
 -11  10   4       18.24       31.77      9.01 o 
 -10  10   4       76.90       64.83     11.16 o 
  -9  10   4      176.35      161.52     11.87 o 
  -8  10   4      227.52      229.91     13.27 o 
  -7  10   4       37.77       37.72      7.08 o 
  -6  10   4       32.29       34.56      9.79 o 
  -5  10   4       48.33       47.89      7.50 o 
  -4  10   4        6.27        8.97      4.60 o 
  -3  10   4       25.75       24.35     13.98 o 
  -2  10   4        0.94        3.15      4.53 o 
  -1  10   4        6.18       11.99      5.39 o 
   0  10   4      171.07      188.62     14.87 o 
   1  10   4      642.65      658.18     25.72 o 
   2  10   4      100.40      112.79     10.00 o 
   3  10   4       10.03       11.58      4.97 o 
   4  10   4        6.00        5.58      4.60 o 
   5  10   4      120.99      140.22     11.71 o 
   6  10   4       23.17       29.13      6.38 o 
   7  10   4      293.38      300.93     15.15 o 
   8  10   4      152.06      160.39     11.85 o 
   9  10   4       35.11       28.38      4.06 o 
  10  10   4       36.67       37.49      4.06 o 
  11  10   4        1.19        0.52      2.67 o 
  12  10   4      343.75      348.54     11.17 o 
  13  10   4        0.20        1.47      2.71 o 
  14  10   4       51.25       55.22      5.13 o 
  15  10   4       35.30       45.21      5.01 o 
  16  10   4       10.26        6.39      3.67 o 
  17  10   4        7.61        5.94      3.87 o 
  18  10   4        2.50        4.67      3.89 o 
  19  10   4        2.28        5.04      4.21 o 
 -17  11   4       14.95       10.52      4.93 o 
 -16  11   4        0.51        2.20      4.46 o 
 -15  11   4       23.26       22.07      5.47 o 
 -14  11   4       95.85      100.20     10.40 o 
 -13  11   4       11.58       14.93      6.27 o 
 -12  11   4      191.75      230.00     15.04 o 
 -11  11   4        0.02        4.45      5.12 o 
 -10  11   4       63.59       55.39     15.92 o 
  -9  11   4      456.03      448.82     44.58 o 
  -8  11   4       50.34       49.88      8.40 o 
  -7  11   4        0.08        2.78      4.68 o 
  -6  11   4      183.97      188.90     13.38 o 
  -5  11   4        0.73        2.53      4.75 o 
  -4  11   4        6.05        4.02      4.82 o 
  -3  11   4      418.16      412.60     23.73 o 
  -2  11   4       14.05        9.02      5.18 o 
  -1  11   4        0.24        7.88      5.19 o 
   0  11   4      379.68      413.86     18.47 o 
   1  11   4      220.39      225.80     31.13 o 
   2  11   4        7.58       11.84      5.55 o 
   3  11   4      161.11      182.54     13.17 o 
   4  11   4      272.10      269.21     15.18 o 
   5  11   4        0.06       -4.41      5.74 o 
   6  11   4        0.14       -4.90      4.33 o 
   7  11   4        8.62       11.91      6.15 o 
   8  11   4       17.98       19.39      6.34 o 
   9  11   4      114.02      121.35      7.12 o 
  10  11   4        1.03        0.89      2.95 o 
  11  11   4      203.15      212.66     13.80 o 
  12  11   4       66.65       68.08      6.53 o 
  13  11   4        6.68       -0.03      3.31 o 
  14  11   4       51.51       53.93      8.30 o 
  15  11   4      154.24      165.34     18.61 o 
  16  11   4       79.64       78.77     16.61 o 
 -13  12   4        5.81        0.51      5.56 o 
 -12  12   4        2.58        7.45      5.90 o 
 -11  12   4       69.24       63.64      9.77 o 
 -10  12   4      191.33      212.94     15.15 o 
  -9  12   4       12.03        8.54      6.21 o 
  -8  12   4        6.60        2.85      5.62 o 
  -7  12   4       78.01       75.71     10.40 o 
  -6  12   4        0.59       -2.25      4.82 o 
  -5  12   4        7.16        1.28      5.56 o 
  -4  12   4       67.03       66.63      9.72 o 
  -3  12   4       45.39       36.56     13.68 o 
  -2  12   4       56.75       53.09      8.89 o 
  -1  12   4        0.99        3.42      5.07 o 
   0  12   4       31.58       31.53      8.34 o 
   1  12   4       40.72       26.78      6.90 o 
   2  12   4      133.26      125.96     12.32 o 
   3  12   4        4.68        7.15      5.64 o 
   4  12   4      205.78      192.28     25.23 o 
   5  12   4       51.68       44.40      8.57 o 
   6  12   4       45.84       27.84      7.49 o 
   7  12   4      107.19       84.61     10.77 o 
   8  12   4        1.11        4.15      4.31 o 
   9  12   4       15.42        6.47      5.00 o 
  10  12   4        0.51        1.03      3.08 o 
  11  12   4        3.64        3.98      3.47 o 
  12  12   4       76.22       70.63      6.76 o 
  13  12   4       20.10       17.97      7.04 o 
  -8  13   4      283.69      290.45     17.79 o 
  -7  13   4       13.93        5.36      6.62 o 
  -6  13   4       37.11       39.59      8.90 o 
  -5  13   4       67.79       84.45     11.36 o 
  -4  13   4        1.43       10.32      6.09 o 
  -3  13   4      110.45      116.58     32.48 o 
  -2  13   4       42.04       43.94      9.60 o 
  -1  13   4       42.12       40.88      8.76 o 
   0  13   4      757.82      796.84     28.68 o 
   1  13   4      264.68      264.33     16.65 o 
   2  13   4      176.18      140.39     28.08 o 
   3  13   4       47.28       49.51      9.48 o 
   4  13   4       20.06       43.64      9.51 o 
   5  13   4      129.15      122.65     12.75 o 
   6  13   4      201.66      242.93     16.81 o 
   7  13   4      156.31      126.30     13.08 o 
 -28   1   5        0.78        0.81      2.44 o 
 -27   1   5      100.96       95.16      5.09 o 
 -26   1   5      396.26      388.53      8.97 o 
 -25   1   5       31.31       35.42      3.89 o 
 -24   1   5      248.35      249.41      7.65 o 
 -23   1   5      194.04      184.54      5.98 o 
 -22   1   5        5.20        4.46      2.11 o 
 -21   1   5       67.78       58.50      3.18 o 
 -20   1   5      613.42      600.38      8.94 o 
 -19   1   5      202.03      200.00      4.87 o 
 -18   1   5       92.82       87.28      3.37 o 
 -17   1   5     2278.74     2237.11     25.07 o 
 -16   1   5       50.83       56.86      5.35 o 
 -15   1   5      147.72      145.31      3.77 o 
 -14   1   5      233.00      231.02      4.60 o 
 -13   1   5      100.79       95.19      2.93 o 
 -12   1   5     1132.30     1127.94     10.66 o 
 -11   1   5     2791.16     2725.57     19.86 o 
 -10   1   5      859.29      853.81      8.68 o 
  -9   1   5        9.73        4.78      1.13 o 
  -8   1   5     2864.40     2954.80     22.47 o 
  -7   1   5       33.87       40.19      1.56 o 
  -6   1   5     2529.39     2721.30     20.56 o 
  -5   1   5     4548.88     4595.45     32.86 o 
  -4   1   5      207.46      230.70      5.30 o 
  -3   1   5     1401.78     1530.56     16.95 o 
  -2   1   5     9815.28     9752.80     88.17 o 
  -1   1   5      115.60      106.63      2.37 o 
   0   1   5      192.73      237.58      3.86 o 
   1   1   5     3445.12     3339.24     27.78 o 
   2   1   5       76.09       91.51      2.69 o 
   3   1   5      114.83      131.90      3.29 o 
   4   1   5     1657.52     1536.77     14.99 o 
   5   1   5        0.98       -0.20      0.65 o 
   6   1   5      428.55      428.68      5.73 o 
   7   1   5     4760.06     4970.37     51.16 o 
   8   1   5      657.44      685.34      8.58 o 
   9   1   5       12.20       23.41      2.24 o 
  10   1   5     2370.88     2278.80     22.92 o 
  11   1   5     1060.37     1048.41     12.71 o 
  12   1   5     2220.89     2077.47     21.85 o 
  13   1   5      121.81      125.16      4.14 o 
  14   1   5       47.45       45.02      3.45 o 
  15   1   5      282.67      258.34      7.03 o 
  16   1   5     1631.82     1573.99     22.17 o 
  17   1   5       95.05       95.53      4.93 o 
  18   1   5      223.01      215.76      7.09 o 
  19   1   5      138.26      139.99      6.06 o 
  20   1   5      167.03      166.05      6.68 o 
  21   1   5       13.75       17.53      3.50 o 
  22   1   5      304.86      297.07      9.22 o 
  23   1   5        0.16        0.90      3.07 o 
  24   1   5        3.07        3.05      3.26 o 
  25   1   5        6.66       -1.57      3.32 o 
  26   1   5        2.22        7.36      3.60 o 
  27   1   5        6.42       10.12      3.97 o 
 -27   2   5       62.60       64.31      4.82 o 
 -26   2   5       73.40       70.08      6.12 o 
 -25   2   5       71.47       75.95      3.93 o 
 -24   2   5       51.98       50.06      3.35 o 
 -23   2   5       81.95       84.74      3.91 o 
 -22   2   5       81.61       82.21      3.78 o 
 -21   2   5      137.28      140.77      4.83 o 
 -20   2   5      225.85      229.48      5.43 o 
 -19   2   5      188.28      184.29      4.76 o 
 -18   2   5      492.54      484.84      7.67 o 
 -17   2   5       54.40       59.42      2.87 o 
 -16   2   5       74.92       65.17      4.41 o 
 -15   2   5        7.39        5.60      1.74 o 
 -14   2   5      582.03      566.07      7.75 o 
 -13   2   5       12.14        8.73      1.76 o 
 -12   2   5     2239.76     2143.96     20.89 o 
 -11   2   5      102.15       97.88      2.63 o 
 -10   2   5      102.68      107.94      2.78 o 
  -9   2   5      133.13      113.83      3.10 o 
  -8   2   5      476.11      560.07      6.54 o 
  -7   2   5      539.39      562.65      6.85 o 
  -6   2   5      224.56      221.58      3.60 o 
  -5   2   5       36.49       40.21      1.78 o 
  -4   2   5      418.27      473.33      5.50 o 
  -3   2   5       25.68       16.13      1.12 o 
  -2   2   5     1028.96     1083.35     10.47 o 
  -1   2   5      558.68      606.79      6.75 o 
   0   2   5     2084.23     2157.97     18.49 o 
   1   2   5      541.26      664.92      7.23 o 
   2   2   5      169.58      229.21      3.46 o 
   3   2   5        0.46        2.44      0.89 o 
   4   2   5      108.11      142.55      4.58 o 
   5   2   5      248.29      244.87      4.67 o 
   6   2   5      685.75      721.10     18.13 o 
   7   2   5      182.29      168.46      4.11 o 
   8   2   5      581.28      654.80     13.35 o 
   9   2   5       10.04        3.76      1.94 o 
  10   2   5      163.81      176.89      7.83 o 
  11   2   5       19.19       20.80      2.44 o 
  12   2   5      161.72      162.59      5.25 o 
  13   2   5       71.11       64.24      3.74 o 
  14   2   5     1211.28     1155.51     17.21 o 
  15   2   5        4.53        1.12      2.17 o 
  16   2   5        0.98        3.26      2.69 o 
  17   2   5      215.18      216.02      7.67 o 
  18   2   5      530.06      504.07     11.03 o 
  19   2   5      308.10      306.77      8.70 o 
  20   2   5        0.08        4.41      3.04 o 
  21   2   5      344.89      346.06      9.80 o 
  22   2   5      318.52      312.20      9.52 o 
  23   2   5       90.89       97.39      6.79 o 
  24   2   5      749.53      780.53     16.20 o 
  25   2   5       31.11       37.19      4.95 o 
  26   2   5        0.37        9.78      3.70 o 
  27   2   5       43.79       40.64      5.30 o 
 -27   3   5       15.39       16.52      3.52 o 
 -26   3   5      482.61      505.47     13.41 o 
 -25   3   5      166.33      177.47      7.72 o 
 -24   3   5      100.06       98.12      5.58 o 
 -23   3   5       25.21       22.82      2.82 o 
 -22   3   5       24.77       15.53      2.56 o 
 -21   3   5       76.69       76.08      3.88 o 
 -20   3   5      727.26      706.41     10.14 o 
 -19   3   5      131.33      129.97      4.25 o 
 -18   3   5     1227.11     1223.25     14.09 o 
 -17   3   5      317.19      310.11      6.37 o 
 -16   3   5        2.22        1.82      1.44 o 
 -15   3   5      207.43      198.11      6.93 o 
 -14   3   5     1077.90     1033.61     13.99 o 
 -13   3   5     1654.56     1514.56     17.00 o 
 -12   3   5     1101.97     1112.18     11.95 o 
 -11   3   5     1762.62     1662.46     15.16 o 
 -10   3   5      361.10      393.85      5.52 o 
  -9   3   5      334.34      303.25      5.59 o 
  -8   3   5      283.94      276.18      4.47 o 
  -7   3   5      500.74      565.10      6.96 o 
  -6   3   5     1313.58     1271.91     15.28 o 
  -5   3   5      630.30      649.25      7.47 o 
  -4   3   5        9.95       10.28      1.06 o 
  -3   3   5        0.63        1.90      0.76 o 
  -2   3   5     1902.30     1905.94     15.95 o 
  -1   3   5      106.84      131.60      2.82 o 
   0   3   5      624.73      627.62      7.15 o 
   1   3   5       53.17       42.90      1.89 o 
   2   3   5       81.02       72.40      2.53 o 
   3   3   5      650.52      640.06      9.43 o 
   4   3   5      164.88      145.47      3.98 o 
   5   3   5       48.06       53.49      2.54 o 
   6   3   5      217.85      201.67      4.80 o 
   7   3   5      780.85      744.15     10.77 o 
   8   3   5      165.11      183.51      4.95 o 
   9   3   5        0.17        1.78      1.47 o 
  10   3   5      303.24      335.79      7.20 o 
  11   3   5     1271.41     1299.97     19.61 o 
  12   3   5        2.72        4.76      2.77 o 
  13   3   5      433.66      446.82     13.70 o 
  14   3   5       80.66       73.63      6.19 o 
  15   3   5      427.73      435.84     14.07 o 
  16   3   5     1337.00     1306.25     31.71 o 
  17   3   5      233.16      244.13      9.31 o 
  18   3   5       21.36       26.09      3.55 o 
  19   3   5      136.74      123.95      6.67 o 
  20   3   5       61.33       57.52      5.66 o 
  21   3   5       57.21       55.77      6.73 o 
  22   3   5      397.95      427.71     11.21 o 
  23   3   5       85.84       89.69      5.96 o 
  24   3   5      117.89      130.32     11.99 o 
  25   3   5        1.75        1.39      3.37 o 
  26   3   5       12.30       14.69      4.02 o 
 -27   4   5       49.53       58.19      5.38 o 
 -26   4   5       84.40       80.84      5.41 o 
 -25   4   5      103.18      111.01      5.94 o 
 -24   4   5       41.17       34.51      4.00 o 
 -23   4   5      284.69      294.34      8.61 o 
 -22   4   5        4.78        6.54      2.18 o 
 -21   4   5       16.24       17.73      2.50 o 
 -20   4   5      214.47      226.08      5.86 o 
 -19   4   5     1094.86     1090.97     15.39 o 
 -18   4   5     1452.41     1424.67     20.90 o 
 -17   4   5      120.33      117.70      5.14 o 
 -16   4   5       15.82       17.82      2.66 o 
 -15   4   5        0.71        1.96      1.78 o 
 -14   4   5       18.68       19.92      2.87 o 
 -13   4   5      108.79       87.70      9.27 o 
 -12   4   5     1196.65     1118.76     13.97 o 
 -11   4   5       35.16       22.64      2.03 o 
 -10   4   5      145.10      161.31      3.78 o 
  -9   4   5      541.79      606.01      7.69 o 
  -8   4   5      210.93      215.03      4.16 o 
  -7   4   5      461.27      479.49      5.93 o 
  -6   4   5       42.35       48.84      1.87 o 
  -5   4   5      158.85      170.63      3.24 o 
  -4   4   5        0.06        1.10      0.82 o 
  -3   4   5     1939.35     1866.21     15.80 o 
  -2   4   5      386.12      453.38      6.34 o 
  -1   4   5      497.56      517.14      7.57 o 
   0   4   5     1917.67     1964.32     20.58 o 
   1   4   5      160.11      140.32      3.15 o 
   2   4   5      750.30      769.14      9.13 o 
   3   4   5      468.30      478.91      6.69 o 
   4   4   5       92.87       87.11      2.93 o 
   5   4   5      740.96      801.85      9.13 o 
   6   4   5      924.92      953.64     11.33 o 
   7   4   5       57.25       47.41      2.91 o 
   8   4   5       31.99       30.80      2.34 o 
   9   4   5      496.59      470.54     10.41 o 
  10   4   5       39.88       49.34      3.44 o 
  11   4   5       90.41      111.41     10.06 o 
  12   4   5     3446.57     3310.28     46.65 o 
  13   4   5      947.85      914.35     17.12 o 
  14   4   5        6.27        8.67      3.21 o 
  15   4   5       76.64       96.18      5.72 o 
  16   4   5        0.15        0.28      4.69 o 
  17   4   5      390.61      381.90     11.14 o 
  18   4   5      539.11      511.76     16.34 o 
  19   4   5       15.60       11.21      3.63 o 
  20   4   5       73.46       73.47      6.32 o 
  21   4   5      117.58      112.10      6.16 o 
  22   4   5      304.82      297.34      9.23 o 
  23   4   5       31.51       28.10      4.31 o 
  24   4   5      122.82      130.35      6.91 o 
  25   4   5      143.01      159.83      9.69 o 
  26   4   5       37.36       27.97      5.91 o 
 -26   5   5       68.01       71.63      6.28 o 
 -25   5   5      198.22      193.49     10.17 o 
 -24   5   5       18.02       11.34      3.86 o 
 -23   5   5       36.03       40.63      4.82 o 
 -22   5   5      213.49      202.09      7.21 o 
 -21   5   5      333.07      328.94     11.59 o 
 -20   5   5       73.39       56.21      5.62 o 
 -19   5   5      125.82      121.68      7.34 o 
 -18   5   5      285.97      272.58     14.89 o 
 -17   5   5      156.34      161.70      6.75 o 
 -16   5   5        7.09       10.20      3.27 o 
 -15   5   5      212.43      214.20      6.27 o 
 -14   5   5      123.97      124.39      5.74 o 
 -13   5   5     1400.74     1320.12     31.63 o 
 -12   5   5      113.35      124.77      5.47 o 
 -11   5   5       52.41       56.83      3.09 o 
 -10   5   5      208.40      218.67      4.46 o 
  -9   5   5     1272.08     1185.49     13.27 o 
  -8   5   5       80.91       90.14      2.96 o 
  -7   5   5      460.53      459.98      6.48 o 
  -6   5   5     3670.07     3649.29     30.47 o 
  -5   5   5      309.13      276.28      5.26 o 
  -4   5   5      647.57      709.84      7.52 o 
  -3   5   5       46.20       49.45      1.86 o 
  -2   5   5        0.04        1.29      0.80 o 
  -1   5   5     1114.55     1072.82     16.79 o 
   0   5   5        0.39       -0.31      0.88 o 
   1   5   5        7.27        7.97      1.40 o 
   2   5   5     1092.81     1084.65     11.10 o 
   3   5   5      524.45      501.34     13.17 o 
   4   5   5        8.09        3.82      1.10 o 
   5   5   5       71.94       91.12      5.00 o 
   6   5   5      290.18      283.44      5.35 o 
   7   5   5       47.75       45.83      2.51 o 
   8   5   5     1126.12     1106.07     13.78 o 
   9   5   5      233.61      256.91      6.03 o 
  10   5   5      566.88      541.06     11.49 o 
  11   5   5     1006.49     1000.08     17.49 o 
  12   5   5      123.64      130.64      5.82 o 
  13   5   5       34.00       36.34      7.39 o 
  14   5   5       71.36       63.08      4.72 o 
  15   5   5      240.48      251.08      8.38 o 
  16   5   5       88.99       76.96      5.70 o 
  17   5   5       18.86       20.93      3.65 o 
  18   5   5      134.65      143.71      8.23 o 
  19   5   5       20.51       25.10      4.29 o 
  20   5   5       17.27       21.20      4.41 o 
  21   5   5        2.78        2.39      8.56 o 
  22   5   5        5.16        3.99      5.52 o 
  23   5   5      419.48      455.33     20.33 o 
  24   5   5        0.04       -0.92      3.79 o 
  25   5   5       10.05        3.76      4.58 o 
 -25   6   5        9.79       11.06      3.96 o 
 -24   6   5        2.86        3.10      2.87 o 
 -23   6   5       28.65       31.40      5.42 o 
 -22   6   5        0.87        1.99      3.28 o 
 -21   6   5       49.02       55.69      6.15 o 
 -20   6   5        2.93        4.12      3.27 o 
 -19   6   5      218.17      232.47      9.78 o 
 -18   6   5      191.26      200.30      9.17 o 
 -17   6   5      130.09      135.48      7.65 o 
 -16   6   5       36.01       37.91      4.76 o 
 -15   6   5       18.36       15.65      3.45 o 
 -14   6   5        0.32        0.47      2.28 o 
 -13   6   5       77.04       72.57      6.05 o 
 -12   6   5       31.65       39.34      3.75 o 
 -11   6   5       44.02       44.43      3.32 o 
 -10   6   5       29.94       21.29      4.57 o 
  -9   6   5      452.04      445.22      8.83 o 
  -8   6   5      121.27      116.39      4.43 o 
  -7   6   5      724.84      748.16     10.14 o 
  -6   6   5      220.43      242.56      5.11 o 
  -5   6   5     2058.25     2092.98     21.95 o 
  -4   6   5       84.28       97.18      4.18 o 
  -3   6   5       77.89       72.56      4.05 o 
  -2   6   5      107.43       94.34      4.17 o 
  -1   6   5     2077.29     2185.77     35.25 o 
   0   6   5     2053.71     2114.53     29.95 o 
   1   6   5        1.33       -1.32      1.52 o 
   2   6   5       60.48       55.82      3.09 o 
   3   6   5      886.40      909.00     12.24 o 
   4   6   5        0.06        1.28      1.31 o 
   5   6   5       71.54       49.02      3.37 o 
   6   6   5      382.97      377.29      8.09 o 
   7   6   5      152.94      133.76      4.73 o 
   8   6   5       19.42       18.24      2.38 o 
   9   6   5     1216.69     1223.90     20.99 o 
  10   6   5       38.14       42.67      4.01 o 
  11   6   5      267.05      233.58      9.74 o 
  12   6   5      323.62      290.95     21.84 o 
  13   6   5      440.77      444.77     14.60 o 
  14   6   5       17.13        9.72      3.92 o 
  15   6   5      258.62      247.11     11.38 o 
  16   6   5        2.64        0.72      3.47 o 
  17   6   5        0.08       -3.66      3.13 o 
  18   6   5      186.85      161.94     26.07 o 
  19   6   5        9.74        3.31      5.48 o 
  20   6   5       12.35       10.94      7.35 o 
  21   6   5       55.21       55.33      8.12 o 
  22   6   5       31.71       29.33      7.06 o 
  23   6   5        0.33        0.51      5.41 o 
  24   6   5       17.57       10.62      6.89 o 
 -24   7   5       45.72       43.91      6.58 o 
 -23   7   5        0.01        0.10      3.52 o 
 -22   7   5      378.11      388.60     13.84 o 
 -21   7   5      111.51      105.61      7.96 o 
 -20   7   5       76.66       88.38     13.04 o 
 -19   7   5      216.49      215.98      9.84 o 
 -18   7   5       27.15       19.53      4.33 o 
 -17   7   5        2.52        3.93      3.07 o 
 -16   7   5      448.52      468.68     13.62 o 
 -15   7   5       16.89       18.07      3.87 o 
 -14   7   5        2.89        2.82      2.33 o 
 -13   7   5      288.95      292.86      9.53 o 
 -12   7   5       30.77       27.18      3.50 o 
 -11   7   5      193.26      175.51      6.56 o 
 -10   7   5     1148.16     1048.89     17.68 o 
  -9   7   5      464.45      459.70     12.17 o 
  -8   7   5       22.57       25.27      2.86 o 
  -7   7   5       75.08       76.79      5.41 o 
  -6   7   5     1351.46     1362.06     18.70 o 
  -5   7   5      363.82      354.16     14.51 o 
  -4   7   5     1107.66     1138.64     23.26 o 
  -3   7   5      247.32      251.58      7.13 o 
  -2   7   5      177.96      194.28      8.65 o 
  -1   7   5     1017.56     1007.89     19.60 o 
   0   7   5        0.23        4.36      2.35 o 
   1   7   5      689.12      742.62     15.95 o 
   2   7   5     1149.55     1142.01     21.24 o 
   3   7   5     1625.03     1561.02     20.48 o 
   4   7   5      199.81      200.51      5.25 o 
   5   7   5      378.81      403.73      8.13 o 
   6   7   5       34.94       40.90      2.94 o 
   7   7   5        6.37       13.77      4.25 o 
   8   7   5      677.28      686.78     14.23 o 
   9   7   5      951.69      940.86     17.95 o 
  10   7   5        0.17        1.46      2.22 o 
  11   7   5      193.04      201.46      7.90 o 
  12   7   5       86.64       93.34      5.98 o 
  13   7   5       73.69       72.79      7.66 o 
  14   7   5      158.65      176.97     14.59 o 
  15   7   5      377.67      395.72     14.93 o 
  16   7   5      325.06      305.65     13.48 o 
  17   7   5        4.96        8.12      4.45 o 
  18   7   5       12.10       11.54      4.58 o 
  19   7   5        3.06        3.00      5.46 o 
  20   7   5      180.29      206.62     25.46 o 
  21   7   5       25.97       17.77     12.78 o 
  22   7   5      223.94      236.98     14.64 o 
  23   7   5      336.56      365.88     18.11 o 
 -22   8   5        0.00       -1.09      3.67 o 
 -21   8   5       13.58       10.46      4.17 o 
 -20   8   5      255.30      271.37     11.58 o 
 -19   8   5       29.33       29.24      7.31 o 
 -18   8   5       73.87       78.97      7.00 o 
 -17   8   5       55.01       37.16      5.28 o 
 -16   8   5      179.33      173.36      9.01 o 
 -15   8   5       14.57       15.11      3.41 o 
 -14   8   5       17.20       12.31      3.16 o 
 -13   8   5        0.13        2.51      2.50 o 
 -12   8   5        3.22        9.08      2.89 o 
 -11   8   5      335.73      301.49      9.03 o 
 -10   8   5       19.86       24.18      3.50 o 
  -9   8   5      447.92      415.37     10.43 o 
  -8   8   5      165.46      167.88      7.49 o 
  -7   8   5      125.98      125.79      5.96 o 
  -6   8   5       70.05       67.04      4.62 o 
  -5   8   5       55.37       50.13      5.01 o 
  -4   8   5       22.81       21.23      3.78 o 
  -3   8   5        0.11        0.40      2.38 o 
  -2   8   5       11.12        3.42      2.41 o 
  -1   8   5       24.90       28.92      5.05 o 
   0   8   5      195.05      203.07      8.25 o 
   1   8   5        5.83        9.84      3.14 o 
   2   8   5       49.16       61.03      5.11 o 
   3   8   5      119.37      125.18      6.64 o 
   4   8   5       18.67        7.40      5.31 o 
   5   8   5      325.64      350.99      7.76 o 
   6   8   5       96.01       77.72      4.40 o 
   7   8   5       82.92       71.92      3.91 o 
   8   8   5      144.29      145.59      6.45 o 
   9   8   5       13.62       26.59      3.54 o 
  10   8   5      201.40      213.05      8.17 o 
  11   8   5        3.03        8.21      3.23 o 
  12   8   5       33.56       31.65      4.36 o 
  13   8   5        4.31        5.34      3.40 o 
  14   8   5       25.56       17.27      4.49 o 
  15   8   5        2.67       -1.60      3.25 o 
  16   8   5       82.76       98.58      9.85 o 
  17   8   5       28.29       19.34      5.49 o 
  18   8   5       61.24       60.40      7.94 o 
  19   8   5        3.70        1.63      4.42 o 
  20   8   5       23.79       27.27      6.62 o 
  21   8   5       15.55        5.71      5.32 o 
 -20   9   5       84.38       75.75     16.22 o 
 -19   9   5      101.14      105.63      8.27 o 
 -18   9   5      255.23      247.29     11.08 o 
 -17   9   5        5.19        2.76      3.54 o 
 -16   9   5      360.67      335.51     12.46 o 
 -15   9   5      367.15      395.46     11.65 o 
 -14   9   5        0.31        0.48      2.69 o 
 -13   9   5      196.85      210.77      8.33 o 
 -12   9   5       22.15       21.03      3.64 o 
 -11   9   5       17.68       13.57      3.76 o 
 -10   9   5      681.07      679.50     14.53 o 
  -9   9   5      256.27      255.15      8.57 o 
  -8   9   5       28.80       21.99      3.57 o 
  -7   9   5      536.71      551.88     12.68 o 
  -6   9   5      173.29      172.82      8.62 o 
  -5   9   5      117.71      104.66      7.08 o 
  -4   9   5      634.48      657.69     16.63 o 
  -3   9   5      118.02      134.68     13.11 o 
  -2   9   5       92.15      120.85      8.26 o 
  -1   9   5       94.09       99.93      6.74 o 
   0   9   5      829.65      848.38     24.50 o 
   1   9   5       13.51        6.90      4.30 o 
   2   9   5      646.30      607.86     20.23 o 
   3   9   5      612.11      594.69     19.99 o 
   4   9   5        1.06       -1.73      3.93 o 
   5   9   5       78.58       87.43      5.04 o 
   6   9   5       44.50       52.72      4.01 o 
   7   9   5       36.61       31.68      3.57 o 
   8   9   5      148.82      146.82      6.66 o 
   9   9   5      286.70      268.58      9.11 o 
  10   9   5       88.05       81.46      5.71 o 
  11   9   5      246.81      259.80      9.61 o 
  12   9   5        3.60        4.01      3.68 o 
  13   9   5       30.27       34.90      4.80 o 
  14   9   5      644.77      636.41     48.32 o 
  15   9   5      177.21      173.68     10.83 o 
  16   9   5      229.12      243.53     13.98 o 
  17   9   5      213.63      217.11     12.64 o 
  18   9   5        0.04        4.05      4.30 o 
  19   9   5        7.16       10.59      5.42 o 
  20   9   5      127.69      131.46     11.36 o 
 -18  10   5       32.75       36.17      5.80 o 
 -17  10   5       36.00       40.96      5.88 o 
 -16  10   5      199.39      192.27     10.11 o 
 -15  10   5       21.88       23.24      4.71 o 
 -14  10   5       25.97       32.09      4.62 o 
 -13  10   5       51.97       49.96      5.22 o 
 -12  10   5        0.32       -0.59      2.81 o 
 -11  10   5        3.37        0.51      2.78 o 
 -10  10   5      104.82      101.92      6.32 o 
  -9  10   5        4.56        1.66      2.70 o 
  -8  10   5       79.17       72.96      5.86 o 
  -7  10   5      505.76      484.79     14.23 o 
  -6  10   5      217.95      219.58     14.20 o 
  -5  10   5       36.84       37.20      7.04 o 
  -4  10   5      253.32      242.17     14.22 o 
  -3  10   5        1.66        1.58      4.14 o 
  -2  10   5        7.53        9.31      4.84 o 
  -1  10   5      259.55      257.14     13.60 o 
   0  10   5       41.17       34.91      6.79 o 
   1  10   5      186.01      153.78     11.43 o 
   2  10   5        4.77        6.05      4.56 o 
   3  10   5       88.30       81.11      8.93 o 
   4  10   5      205.48      245.95     15.66 o 
   5  10   5       63.02       67.40      8.60 o 
   6  10   5       72.41       71.66      4.83 o 
   7  10   5      122.44      126.18     11.07 o 
   8  10   5      243.57      259.12      9.01 o 
   9  10   5       33.89       27.94      4.27 o 
  10  10   5       99.99      108.47      6.71 o 
  11  10   5       85.52       93.81     10.21 o 
  12  10   5       38.39       39.17      5.91 o 
  13  10   5        9.14        5.88      4.58 o 
  14  10   5       32.99       13.43      4.90 o 
  15  10   5        0.00       -0.29      4.88 o 
  16  10   5       11.50       11.72      4.71 o 
  17  10   5       47.96       53.90      7.82 o 
 -16  11   5       60.40       57.93      7.29 o 
 -15  11   5       85.44       80.17     12.52 o 
 -14  11   5       31.96       32.25      5.78 o 
 -13  11   5        1.49       -0.97      3.82 o 
 -12  11   5      103.06      108.67     10.67 o 
 -11  11   5        2.58       -2.35      3.59 o 
 -10  11   5       37.62       47.53     10.64 o 
  -9  11   5      267.29      275.68     11.59 o 
  -8  11   5        9.28        3.47      4.06 o 
  -7  11   5      283.31      296.13     11.75 o 
  -6  11   5        3.37       -0.67      4.94 o 
  -5  11   5        7.05        6.73      5.08 o 
  -4  11   5      151.07      142.89     12.14 o 
  -3  11   5       71.64      101.10     10.55 o 
  -2  11   5       39.47       34.13      7.49 o 
  -1  11   5       75.45       78.50      9.76 o 
   0  11   5      239.63      255.67     14.73 o 
   1  11   5       94.55      105.65     10.59 o 
   2  11   5       65.34       44.31      8.06 o 
   3  11   5        2.51       -1.04      4.55 o 
   4  11   5        8.71        3.01      8.68 o 
   5  11   5      535.59      550.22     22.13 o 
   6  11   5        0.03        3.42      2.56 o 
   7  11   5       44.60       42.32      4.71 o 
   8  11   5       10.19       10.08      3.07 o 
   9  11   5      133.49      126.56      7.16 o 
  10  11   5        4.89        4.76      3.18 o 
  11  11   5      134.25      132.98      7.78 o 
  12  11   5        8.27       -0.52      3.10 o 
  13  11   5       63.88       65.67     15.46 o 
  14  11   5      152.18      136.06      8.68 o 
  15  11   5        2.11        2.44      3.74 o 
 -12  12   5       84.40       95.70      8.37 o 
 -11  12   5       35.86       36.84      6.13 o 
 -10  12   5       15.80       18.86     10.08 o 
  -9  12   5       11.90        5.90     11.87 o 
  -8  12   5        8.24        9.39      6.10 o 
  -7  12   5        1.85        7.95      6.04 o 
  -6  12   5       57.80       55.18     19.63 o 
  -5  12   5        0.03        3.07      5.68 o 
  -4  12   5      178.25      190.19     23.05 o 
  -3  12   5       86.67       89.01     10.86 o 
  -2  12   5       11.54       16.23      8.81 o 
  -1  12   5        1.54        2.63      5.15 o 
   0  12   5       22.92       23.60     11.71 o 
   1  12   5        8.49        1.34      5.11 o 
   2  12   5       24.45       27.36      7.61 o 
   3  12   5       64.81       94.16     14.63 o 
   4  12   5      493.43      553.01     22.60 o 
   5  12   5      453.23      466.91     12.45 o 
   6  12   5      192.11      183.25      8.09 o 
   7  12   5      238.03      265.09      9.77 o 
   8  12   5       73.82       83.73      6.26 o 
   9  12   5       44.20       37.54     13.45 o 
  10  12   5        5.19        3.31      5.38 o 
  11  12   5      365.85      377.77     12.90 o 
  -6  13   5        6.41       13.49      6.64 o 
  -5  13   5       37.33       32.55      8.26 o 
  -4  13   5        0.36       12.47      6.78 o 
  -3  13   5       23.56       11.37      6.50 o 
  -2  13   5       35.79       40.99      9.08 o 
  -1  13   5      141.20      144.90     13.48 o 
   0  13   5       45.63       54.42     19.60 o 
   1  13   5       41.64       54.88      9.86 o 
   2  13   5       32.59       28.45      7.81 o 
   3  13   5        0.07        0.11      5.77 o 
   4  13   5      105.22      113.78     20.64 o 
   5  13   5      196.23      186.08      8.20 o 
 -27   0   6       21.46       16.87      9.75 o 
 -26   0   6       22.56       17.01      5.28 o 
 -25   0   6      308.70      321.21     21.52 o 
 -24   0   6      167.62      172.99     10.38 o 
 -23   0   6       69.93       77.02      7.54 o 
 -22   0   6      583.03      570.01     20.76 o 
 -21   0   6       46.57       57.10      7.15 o 
 -20   0   6       80.50       79.54      8.89 o 
 -19   0   6      520.24      517.52     15.64 o 
 -18   0   6      282.72      291.84     11.24 o 
 -17   0   6      568.82      555.74     15.82 o 
 -16   0   6     1060.80     1061.05     23.48 o 
 -15   0   6        1.22       -0.33      2.43 o 
 -14   0   6        7.09       11.50      2.65 o 
 -13   0   6     4691.31     4388.22     58.59 o 
 -12   0   6      319.86      351.13      9.13 o 
 -11   0   6       98.03       85.00      4.19 o 
 -10   0   6      197.07      179.40      5.61 o 
  -9   0   6     1822.96     1910.83     24.80 o 
  -8   0   6       17.52       37.53      2.74 o 
  -7   0   6     1860.88     1917.65     24.31 o 
  -6   0   6      570.33      570.60     10.01 o 
  -5   0   6       12.93       16.25      1.62 o 
  -4   0   6      361.16      342.00     10.60 o 
  -3   0   6       33.85       37.29      3.21 o 
  -2   0   6       84.08       68.87      4.95 o 
  -1   0   6     4462.48     4602.17     62.82 o 
   0   0   6     1232.65     1231.82     23.58 o 
   1   0   6     3398.78     3597.76     50.38 o 
   2   0   6      932.09      854.95     16.05 o 
   3   0   6      670.44      682.86     12.15 o 
   4   0   6       27.62       31.28      3.22 o 
   5   0   6     2425.92     2388.01     34.34 o 
   6   0   6     1138.85     1022.08     17.97 o 
   7   0   6      538.70      596.03     13.38 o 
   8   0   6      321.09      328.75      7.87 o 
   9   0   6      566.36      510.78     10.57 o 
  10   0   6      165.52      156.85      5.97 o 
  11   0   6     5821.96     5771.21     82.61 o 
  12   0   6     1216.33     1292.84     26.97 o 
  13   0   6      113.02      116.36      6.87 o 
  14   0   6      205.60      211.58      9.69 o 
  15   0   6     1037.89     1009.38     22.73 o 
  16   0   6       14.61       25.49      4.78 o 
  17   0   6     1658.18     1641.90     33.36 o 
  18   0   6      842.43      861.61     34.12 o 
  19   0   6      154.77      145.90      9.01 o 
  20   0   6     2165.84     2207.87     43.45 o 
  21   0   6      445.45      490.49     38.61 o 
  22   0   6       69.77       43.75      6.77 o 
  23   0   6      352.05      347.33     14.74 o 
  24   0   6        8.78        5.27      6.41 o 
  25   0   6       39.51       38.48      7.18 o 
  26   0   6      196.92      202.05     12.76 o 
 -27   1   6        8.96        2.65      3.02 o 
 -26   1   6       18.14       15.81      3.58 o 
 -25   1   6        3.61        1.89      2.81 o 
 -24   1   6        0.47        1.59      2.57 o 
 -23   1   6       32.86       39.31      4.23 o 
 -22   1   6       65.16       60.00      4.73 o 
 -21   1   6       79.40       90.99      5.26 o 
 -20   1   6       21.43       13.00      2.79 o 
 -19   1   6      108.29      104.40      5.65 o 
 -18   1   6       97.78       98.44      5.04 o 
 -17   1   6       15.11       14.72      2.76 o 
 -16   1   6       90.25       78.85      4.35 o 
 -15   1   6      111.77      106.04      4.74 o 
 -14   1   6       96.06       82.64      3.49 o 
 -13   1   6        0.57        1.43      1.11 o 
 -12   1   6      315.19      314.24      6.05 o 
 -11   1   6      329.90      300.87      5.51 o 
 -10   1   6      116.92      120.61      3.45 o 
  -9   1   6       75.43       61.17      2.20 o 
  -8   1   6        0.59        1.98      0.90 o 
  -7   1   6       14.12        5.41      0.97 o 
  -6   1   6      261.39      253.59      3.72 o 
  -5   1   6      288.21      282.98      4.58 o 
  -4   1   6        5.00       10.03      1.10 o 
  -3   1   6      467.86      453.92      6.75 o 
  -2   1   6       14.18       11.46      1.38 o 
  -1   1   6     2000.33     2072.50     20.21 o 
   0   1   6      260.31      273.85      4.94 o 
   1   1   6      715.96      782.07      9.90 o 
   2   1   6       25.41       43.40      2.42 o 
   3   1   6      157.13      148.65      3.70 o 
   4   1   6       49.11       41.87      2.08 o 
   5   1   6       22.13       24.94      2.15 o 
   6   1   6       78.88       78.35      2.98 o 
   7   1   6       20.09       17.77      2.13 o 
   8   1   6      147.27      140.97      3.13 o 
   9   1   6      408.70      373.62      5.32 o 
  10   1   6     1519.95     1514.00     18.77 o 
  11   1   6      351.93      319.36      6.54 o 
  12   1   6      601.60      572.59      8.85 o 
  13   1   6       17.25       18.23      2.61 o 
  14   1   6       41.35       42.57      3.45 o 
  15   1   6       10.89       15.12      2.69 o 
  16   1   6       52.70       55.00      4.19 o 
  17   1   6        3.06        5.11      2.58 o 
  18   1   6       70.03       75.42      4.86 o 
  19   1   6        6.46        9.12      2.93 o 
  20   1   6       37.94       38.07      4.72 o 
  21   1   6      108.21      110.63      6.38 o 
  22   1   6       33.66       39.54      4.62 o 
  23   1   6      191.12      189.43      8.04 o 
  24   1   6       15.36       17.09      4.14 o 
  25   1   6        4.90        2.32      3.67 o 
  26   1   6        0.45       -0.54      3.34 o 
 -27   2   6       18.92       21.46      6.27 o 
 -26   2   6        0.73        6.54      3.40 o 
 -25   2   6      111.91      109.53     14.06 o 
 -24   2   6       16.30       13.46      3.30 o 
 -23   2   6      138.77      147.77      6.61 o 
 -22   2   6      236.04      254.58     10.24 o 
 -21   2   6      802.75      804.38     13.21 o 
 -20   2   6      151.72      140.96      5.05 o 
 -19   2   6     1148.16     1151.71     15.73 o 
 -18   2   6      107.11      107.07      4.36 o 
 -17   2   6      396.28      392.92      7.76 o 
 -16   2   6      255.77      267.09      6.20 o 
 -15   2   6       66.66       79.39      3.63 o 
 -14   2   6        0.39        2.14      1.36 o 
 -13   2   6     1210.91     1179.33     13.36 o 
 -12   2   6        5.56        7.98      1.58 o 
 -11   2   6      202.61      206.99      4.46 o 
 -10   2   6      776.93      777.61      9.14 o 
  -9   2   6      996.78      924.52     11.53 o 
  -8   2   6      516.07      505.26      7.07 o 
  -7   2   6     1885.80     1865.88     17.16 o 
  -6   2   6      984.18      943.66      9.98 o 
  -5   2   6      289.91      288.92      4.47 o 
  -4   2   6      994.42      941.59      9.30 o 
  -3   2   6     1537.72     1486.63     13.21 o 
  -2   2   6      389.53      416.50      5.18 o 
  -1   2   6     5313.25     5349.39     38.10 o 
   0   2   6      886.20      889.63      9.26 o 
   1   2   6      464.81      511.24      6.24 o 
   2   2   6     2009.61     2001.64     17.72 o 
   3   2   6      274.19      274.50      5.15 o 
   4   2   6       13.69       15.63      1.73 o 
   5   2   6     1739.46     1761.87     21.70 o 
   6   2   6     1108.42     1022.09     12.84 o 
   7   2   6      102.02      105.01      3.32 o 
   8   2   6      952.50      909.43     12.63 o 
   9   2   6       21.13       23.84      2.16 o 
  10   2   6      466.17      460.16      8.51 o 
  11   2   6     2632.43     2546.58     34.68 o 
  12   2   6      175.61      189.04      5.75 o 
  13   2   6        1.38       -0.65      2.33 o 
  14   2   6       79.64       82.93      5.41 o 
  15   2   6      286.87      269.12      7.53 o 
  16   2   6       14.46        9.18      2.76 o 
  17   2   6      561.11      546.10     11.50 o 
  18   2   6      242.82      248.11      7.79 o 
  19   2   6      214.37      202.76      7.39 o 
  20   2   6      798.79      782.36     15.28 o 
  21   2   6       12.06       12.51      3.50 o 
  22   2   6       25.76       21.87      4.64 o 
  23   2   6      317.32      325.97     10.17 o 
  24   2   6       78.37       86.80      6.29 o 
  25   2   6        4.37        7.72      3.83 o 
  26   2   6       88.46      109.61      7.15 o 
 -26   3   6       15.63       17.12      4.03 o 
 -25   3   6       61.38       56.92      5.48 o 
 -24   3   6        0.29       -1.35      2.52 o 
 -23   3   6        2.91        0.07      2.46 o 
 -22   3   6       27.34       34.80      3.70 o 
 -21   3   6       52.19       59.24      4.11 o 
 -20   3   6      190.54      202.68      6.50 o 
 -19   3   6       11.20       12.79      2.75 o 
 -18   3   6      492.70      501.46     11.66 o 
 -17   3   6      114.44      118.75      5.62 o 
 -16   3   6        2.91        2.51      1.90 o 
 -15   3   6      457.69      482.43      9.70 o 
 -14   3   6      140.31      112.22      4.62 o 
 -13   3   6       52.55       35.89      2.70 o 
 -12   3   6     1236.94     1197.69     23.23 o 
 -11   3   6      509.85      506.01      8.92 o 
 -10   3   6      264.09      284.32      5.65 o 
  -9   3   6      402.83      391.61      6.30 o 
  -8   3   6      409.13      406.15      6.89 o 
  -7   3   6       58.85       44.49      2.22 o 
  -6   3   6       23.17       25.20      1.69 o 
  -5   3   6      161.29      170.89      3.49 o 
  -4   3   6      249.54      262.12      4.60 o 
  -3   3   6     4654.49     4402.64     55.53 o 
  -2   3   6      173.90      174.42      3.43 o 
  -1   3   6      213.33      255.71      4.27 o 
   0   3   6       11.66       12.43      1.24 o 
   1   3   6      323.87      314.13      4.75 o 
   2   3   6       31.93       38.52      2.00 o 
   3   3   6      711.03      726.28     11.97 o 
   4   3   6      151.57      173.47      5.02 o 
   5   3   6      133.51      129.44      3.98 o 
   6   3   6      626.06      614.50      9.63 o 
   7   3   6      295.71      272.88      7.06 o 
   8   3   6      241.85      228.26      8.34 o 
   9   3   6      986.59     1042.35     19.87 o 
  10   3   6      629.76      677.29     11.19 o 
  11   3   6       17.29       25.72      4.11 o 
  12   3   6        3.77       10.31      3.67 o 
  13   3   6       35.76       36.91      5.27 o 
  14   3   6       86.55       94.79      5.89 o 
  15   3   6       23.74       23.72      4.04 o 
  16   3   6       26.59       31.84      4.43 o 
  17   3   6       34.27       30.41      4.55 o 
  18   3   6      159.00      152.68     12.86 o 
  19   3   6      112.83      127.41      6.21 o 
  20   3   6        0.45        1.67      2.88 o 
  21   3   6      503.94      522.09     12.50 o 
  22   3   6      118.04      107.10      8.81 o 
  23   3   6      101.18       95.56      7.06 o 
  24   3   6        0.14        1.47      3.38 o 
  25   3   6       33.18       44.02      5.28 o 
 -26   4   6      123.59      126.82     13.18 o 
 -25   4   6        0.03       -0.86      3.15 o 
 -24   4   6        2.42        0.84      2.55 o 
 -23   4   6      104.63      109.38      5.39 o 
 -22   4   6      150.65      153.39      7.86 o 
 -21   4   6      368.30      387.80      9.18 o 
 -20   4   6       26.43       25.80      3.68 o 
 -19   4   6      133.98      122.96      6.19 o 
 -18   4   6      200.35      193.61      7.23 o 
 -17   4   6      143.29      142.59      6.39 o 
 -16   4   6       72.48       65.55      5.62 o 
 -15   4   6      205.90      206.81      7.10 o 
 -14   4   6      290.28      292.13      8.36 o 
 -13   4   6       20.03        8.87      2.40 o 
 -12   4   6       60.37       57.89      4.07 o 
 -11   4   6       48.27       41.11      2.92 o 
 -10   4   6     1775.57     1702.65     20.67 o 
  -9   4   6      858.71      777.14     10.97 o 
  -8   4   6      799.33      824.52     10.19 o 
  -7   4   6      633.16      673.58      8.78 o 
  -6   4   6      254.01      238.02      4.29 o 
  -5   4   6      836.06      817.71      9.04 o 
  -4   4   6      357.70      364.13      5.36 o 
  -3   4   6     2951.66     2916.03     24.86 o 
  -2   4   6     1247.77     1222.82     12.15 o 
  -1   4   6     3204.09     3122.35     28.01 o 
   0   4   6       88.64      114.91      3.21 o 
   1   4   6      197.67      180.03      4.00 o 
   2   4   6     1652.35     1681.46     17.89 o 
   3   4   6      351.48      323.14      5.80 o 
   4   4   6      279.79      275.03      5.37 o 
   5   4   6      696.90      697.21     11.75 o 
   6   4   6      516.84      488.75     10.16 o 
   7   4   6      373.12      369.69      8.30 o 
   8   4   6      135.37      147.92      5.40 o 
   9   4   6        1.84        4.15      2.68 o 
  10   4   6      949.23      917.94     17.64 o 
  11   4   6      206.48      202.89      9.26 o 
  12   4   6        5.38        9.73      3.81 o 
  13   4   6      276.43      272.52     11.10 o 
  14   4   6      180.52      188.82     23.37 o 
  15   4   6      210.67      215.91     11.17 o 
  16   4   6       92.91       96.62      8.06 o 
  17   4   6       21.12       21.58      4.00 o 
  18   4   6       21.54       22.84      4.47 o 
  19   4   6      342.17      326.15     11.29 o 
  20   4   6       52.61       50.50      5.93 o 
  21   4   6      170.45      149.81      8.64 o 
  22   4   6      148.37      167.00      9.11 o 
  23   4   6        4.39        1.11      3.27 o 
  24   4   6      139.91      163.28      9.96 o 
  25   4   6       11.59       13.83      4.02 o 
 -25   5   6        3.94       11.37      3.94 o 
 -24   5   6        9.68        3.92      5.22 o 
 -23   5   6       16.12       23.44      4.36 o 
 -22   5   6        3.72        3.11      3.63 o 
 -21   5   6      186.43      206.43     11.10 o 
 -20   5   6        9.82        9.44      4.76 o 
 -19   5   6      352.71      341.05      9.72 o 
 -18   5   6      130.61      124.51      8.40 o 
 -17   5   6      100.43      106.58      6.46 o 
 -16   5   6       58.05       55.56      5.31 o 
 -15   5   6      220.87      224.60      7.68 o 
 -14   5   6       60.50       50.66      5.71 o 
 -13   5   6      106.10       83.36      8.90 o 
 -12   5   6      939.27      842.09     15.53 o 
 -11   5   6      112.68       93.24      3.98 o 
 -10   5   6      479.73      521.05     10.01 o 
  -9   5   6      118.35      128.99      4.63 o 
  -8   5   6      116.03      112.30      3.90 o 
  -7   5   6      234.87      245.15      5.00 o 
  -6   5   6       11.58        7.87      1.90 o 
  -5   5   6      216.20      225.65      6.48 o 
  -4   5   6      349.25      359.78      6.03 o 
  -3   5   6     1688.62     1674.70     17.09 o 
  -2   5   6      238.78      253.38      4.95 o 
  -1   5   6      451.34      472.24      6.95 o 
   0   5   6      184.93      223.02      4.94 o 
   1   5   6       43.36       41.51      2.80 o 
   2   5   6       75.73       93.19      3.78 o 
   3   5   6      794.98      796.03     11.69 o 
   4   5   6      141.98      160.58      4.81 o 
   5   5   6        0.17        2.79      1.60 o 
   6   5   6      614.88      572.28      9.70 o 
   7   5   6       36.75       35.10      3.88 o 
   8   5   6      513.14      467.32      9.89 o 
   9   5   6     1200.64     1197.28     25.21 o 
  10   5   6       49.74       47.15      5.27 o 
  11   5   6      283.15      299.29     13.36 o 
  12   5   6      271.91      260.24     10.60 o 
  13   5   6      150.70      128.26      8.12 o 
  14   5   6      621.80      649.02     17.88 o 
  15   5   6      210.46      229.84     12.38 o 
  16   5   6        9.06        3.42      6.25 o 
  17   5   6        1.59       -2.65      3.73 o 
  18   5   6       20.95       26.47      5.57 o 
  19   5   6      408.97      423.42     24.40 o 
  20   5   6      170.36      173.13     16.29 o 
  21   5   6      263.71      278.72     10.65 o 
  22   5   6      471.95      501.52     21.04 o 
  23   5   6        9.56       10.37      6.13 o 
  24   5   6        0.57        0.39      5.59 o 
 -24   6   6       70.15       83.70     15.00 o 
 -23   6   6      107.28      118.88      9.57 o 
 -22   6   6      155.18      166.12     10.73 o 
 -21   6   6       12.21       14.73      4.78 o 
 -20   6   6      495.21      490.80     31.31 o 
 -19   6   6       35.78       38.36      5.83 o 
 -18   6   6      142.99      148.23      9.41 o 
 -17   6   6      697.48      679.86     19.91 o 
 -16   6   6       25.75       12.82      4.18 o 
 -15   6   6      333.76      359.26     13.33 o 
 -14   6   6      840.76      794.78     20.91 o 
 -13   6   6        4.48        1.72      2.68 o 
 -12   6   6      117.23      119.22      4.70 o 
 -11   6   6      268.97      289.08      7.08 o 
 -10   6   6      701.30      664.45     11.50 o 
  -9   6   6      513.56      506.74      8.85 o 
  -8   6   6       63.26       74.90      3.49 o 
  -7   6   6        7.33        3.65      1.52 o 
  -6   6   6      109.15      107.92      3.79 o 
  -5   6   6      515.51      493.16      7.94 o 
  -4   6   6       30.63       28.04      2.25 o 
  -3   6   6      423.81      435.25      6.99 o 
  -2   6   6     3128.01     3130.78     31.58 o 
  -1   6   6       53.10       50.21      3.13 o 
   0   6   6      140.48      156.52      5.20 o 
   1   6   6      696.69      719.75     11.11 o 
   2   6   6      301.41      287.70      6.50 o 
   3   6   6       43.28       32.20      2.86 o 
   4   6   6     1261.25     1295.79     16.94 o 
   5   6   6       12.46        4.61      1.76 o 
   6   6   6      620.71      602.07     10.21 o 
   7   6   6      880.06      829.91     12.37 o 
   8   6   6       77.57       61.41      3.23 o 
   9   6   6      136.71      142.65      5.20 o 
  10   6   6       44.51       48.32      3.86 o 
  11   6   6        0.01        3.78      2.26 o 
  12   6   6      423.23      435.09     20.24 o 
  13   6   6      585.65      614.44     18.59 o 
  14   6   6      388.79      388.54     10.46 o 
  15   6   6      569.47      616.59     13.92 o 
  16   6   6      245.99      264.65     12.67 o 
  17   6   6       13.34       27.39      9.82 o 
  18   6   6       99.09      111.33     15.94 o 
  19   6   6      602.31      643.24     34.55 o 
  20   6   6        0.52       13.47      9.26 o 
  21   6   6        1.61        5.94      5.85 o 
  22   6   6      277.83      296.39     35.18 o 
  23   6   6        2.73       -2.39      5.62 o 
 -23   7   6       11.75       10.81      4.80 o 
 -22   7   6        6.48        1.16      4.16 o 
 -21   7   6      307.39      332.40     14.60 o 
 -20   7   6       33.84       27.10      5.53 o 
 -19   7   6       40.80       30.17      5.65 o 
 -18   7   6       66.69       56.72      7.06 o 
 -17   7   6        1.17        2.91      3.45 o 
 -16   7   6       24.74       15.98      5.28 o 
 -15   7   6       53.17       47.71      6.14 o 
 -14   7   6        0.96       -0.26      2.75 o 
 -13   7   6       16.34       16.42      5.73 o 
 -12   7   6      139.19      127.41      6.95 o 
 -11   7   6        0.36       -1.20      2.06 o 
 -10   7   6       55.79       57.12      4.40 o 
  -9   7   6      110.32      108.71      7.67 o 
  -8   7   6        0.16        1.07      2.01 o 
  -7   7   6       66.73       67.60      5.94 o 
  -6   7   6       39.64       35.37      3.60 o 
  -5   7   6      167.97      155.72      6.37 o 
  -4   7   6       98.58      110.08      6.40 o 
  -3   7   6       16.39       16.96      3.19 o 
  -2   7   6      581.44      595.44     14.26 o 
  -1   7   6       97.20       90.76      5.84 o 
   0   7   6       56.27       47.27      4.57 o 
   1   7   6      123.83      114.70      9.56 o 
   2   7   6       65.65       72.55     14.54 o 
   3   7   6      610.57      620.17     13.38 o 
   4   7   6       47.20       54.50      3.07 o 
   5   7   6       21.61       10.59      1.99 o 
   6   7   6      161.16      151.01      6.33 o 
   7   7   6      136.49      127.44      4.94 o 
   8   7   6      219.28      220.45      6.57 o 
   9   7   6      198.19      195.13      7.37 o 
  10   7   6       87.41       82.08     10.96 o 
  11   7   6       11.66        8.39      4.64 o 
  12   7   6      390.94      378.24     13.49 o 
  13   7   6      313.93      304.91     12.45 o 
  14   7   6      347.04      340.35     17.07 o 
  15   7   6       68.42       71.98      7.50 o 
  16   7   6        7.48        4.42      3.84 o 
  17   7   6       46.87       56.38      8.65 o 
  18   7   6       42.53       35.66      6.83 o 
  19   7   6       68.64       59.09     13.47 o 
  20   7   6       40.36       44.19     12.67 o 
  21   7   6        2.58       14.75     10.03 o 
  22   7   6        9.21        2.70      9.56 o 
 -21   8   6       55.21       62.60      8.01 o 
 -20   8   6      281.89      306.20     14.30 o 
 -19   8   6       28.53       28.00      9.22 o 
 -18   8   6       35.35       27.23      7.14 o 
 -17   8   6      360.21      334.99     25.45 o 
 -16   8   6        8.15       10.31      4.45 o 
 -15   8   6      110.74      105.03      8.62 o 
 -14   8   6      482.96      495.83     23.54 o 
 -13   8   6        0.70       -1.11      2.45 o 
 -12   8   6        6.46       11.97      3.02 o 
 -11   8   6      859.77      807.56     22.81 o 
 -10   8   6        7.57        4.48      2.54 o 
  -9   8   6        0.08        0.00      2.07 o 
  -8   8   6      836.27      834.03     17.86 o 
  -7   8   6      183.78      182.84      7.89 o 
  -6   8   6      748.98      732.97     16.41 o 
  -5   8   6      711.91      740.46     16.48 o 
  -4   8   6       39.19       37.23      4.37 o 
  -3   8   6        8.60        2.77      2.62 o 
  -2   8   6     1340.17     1331.30     34.53 o 
  -1   8   6      108.96      109.16     17.25 o 
   0   8   6      301.47      320.85     13.85 o 
   1   8   6       62.81       67.62      5.52 o 
   2   8   6       68.60       74.47      5.71 o 
   3   8   6      291.30      312.12      6.76 o 
   4   8   6      468.91      499.47     11.54 o 
   5   8   6        2.17        5.95      1.78 o 
   6   8   6      544.99      524.13     10.74 o 
   7   8   6     1190.67     1194.27     23.84 o 
   8   8   6        5.56        6.44      2.83 o 
   9   8   6       98.25       91.52      5.53 o 
  10   8   6      270.60      280.34      9.45 o 
  11   8   6        5.32       12.85      3.26 o 
  12   8   6      524.99      489.55     34.29 o 
  13   8   6      595.62      559.83     20.94 o 
  14   8   6       80.29       79.39      7.54 o 
  15   8   6        9.22       13.87      4.56 o 
  16   8   6      198.42      223.68     24.81 o 
  17   8   6       15.64        6.07      4.43 o 
  18   8   6      206.72      234.46     19.20 o 
  19   8   6      166.39      162.83     11.93 o 
  20   8   6        4.61       -3.03      8.25 o 
 -19   9   6        0.72       -0.52      4.13 o 
 -18   9   6      129.38      130.20     10.18 o 
 -17   9   6      112.55      134.41     10.19 o 
 -16   9   6      414.69      426.02     21.46 o 
 -15   9   6        0.10       -0.83      3.29 o 
 -14   9   6      187.12      176.05     10.29 o 
 -13   9   6        6.50        6.91      3.22 o 
 -12   9   6       29.07       19.30      3.79 o 
 -11   9   6      202.41      174.05      7.66 o 
 -10   9   6       11.07       12.24      3.25 o 
  -9   9   6      183.17      170.01      7.44 o 
  -8   9   6      175.69      176.39      8.13 o 
  -7   9   6      238.47      248.62      8.66 o 
  -6   9   6      141.27      141.38      6.75 o 
  -5   9   6      212.05      222.41      7.95 o 
  -4   9   6       23.00       19.42      4.30 o 
  -3   9   6       13.68        9.10      3.58 o 
  -2   9   6        8.11        6.15      3.38 o 
  -1   9   6        0.91        2.68      2.75 o 
   0   9   6       13.67        6.69      3.20 o 
   1   9   6       14.41       12.92      3.60 o 
   2   9   6      362.37      399.28     12.44 o 
   3   9   6       22.06        3.42      4.16 o 
   4   9   6       70.74       82.67      5.61 o 
   5   9   6       36.66       35.95      6.29 o 
   6   9   6        0.21        4.04      2.41 o 
   7   9   6        0.04       -1.50      2.04 o 
   8   9   6       15.34        9.06      2.95 o 
   9   9   6      117.66      116.75      9.79 o 
  10   9   6        0.20        3.80      2.33 o 
  11   9   6        0.41        2.94      3.64 o 
  12   9   6      234.06      245.83     14.99 o 
  13   9   6       49.31       49.82      6.34 o 
  14   9   6       22.43       27.55      5.63 o 
  15   9   6       61.15       68.25      9.93 o 
  16   9   6        0.47       -2.05      3.68 o 
  17   9   6       10.63       13.91     12.27 o 
  18   9   6        0.06        1.44      4.37 o 
 -17  10   6       68.93       75.41      8.72 o 
 -16  10   6      128.89      131.73     10.39 o 
 -15  10   6       20.18        9.52      4.29 o 
 -14  10   6      430.73      470.31     14.70 o 
 -13  10   6       41.75       42.64      5.65 o 
 -12  10   6      157.03      161.93     12.32 o 
 -11  10   6      260.50      268.19     11.05 o 
 -10  10   6        0.79        4.12      3.02 o 
  -9  10   6        2.09       -0.18      2.84 o 
  -8  10   6      420.31      425.39     11.76 o 
  -7  10   6        0.70        7.56      3.20 o 
  -6  10   6      245.18      247.11     10.55 o 
  -5  10   6      495.46      534.37     23.81 o 
  -4  10   6      249.54      284.42     14.59 o 
  -3  10   6       91.57       99.95      9.92 o 
  -2  10   6       76.36       74.39      8.89 o 
  -1  10   6       74.62       82.10     18.07 o 
   0  10   6       96.43      103.33      9.87 o 
   1  10   6       84.33       77.07      8.94 o 
   2  10   6        3.43       -0.74      4.62 o 
   3  10   6      694.88      703.20     23.32 o 
   4  10   6      353.87      367.14      9.21 o 
   5  10   6       11.76        6.73      4.24 o 
   6  10   6       50.60       51.11      4.17 o 
   7  10   6      254.42      271.20     11.76 o 
   8  10   6       86.06       73.97      5.29 o 
   9  10   6        2.92        6.88      3.70 o 
  10  10   6      233.85      253.51      9.56 o 
  11  10   6        4.23        5.58      3.03 o 
  12  10   6       17.87       11.82      7.00 o 
  13  10   6      338.31      355.42     14.41 o 
  14  10   6       14.91       22.61      5.23 o 
  15  10   6        1.43        2.60     10.14 o 
  16  10   6       72.02       83.76      8.65 o 
 -14  11   6       46.85       33.64      7.19 o 
 -13  11   6       36.35       30.67      6.79 o 
 -12  11   6        7.16       10.10      6.40 o 
 -11  11   6       52.12       56.82      8.52 o 
 -10  11   6       25.22       26.13      5.37 o 
  -9  11   6       88.64       82.76      7.41 o 
  -8  11   6        0.06        1.52      3.99 o 
  -7  11   6       50.39       45.40      6.09 o 
  -6  11   6        1.17        7.07      4.46 o 
  -5  11   6       29.64       29.93      5.42 o 
  -4  11   6      117.12      138.66     15.51 o 
  -3  11   6       37.45       28.30      7.13 o 
  -2  11   6       14.64       10.80      7.00 o 
  -1  11   6       20.12       17.07      6.13 o 
   0  11   6       46.09       38.34      7.62 o 
   1  11   6       30.80       20.57      7.00 o 
   2  11   6      542.58      591.42     22.97 o 
   3  11   6      149.92      154.62     13.27 o 
   4  11   6        9.82       12.44      2.65 o 
   5  11   6       51.10       57.17      4.26 o 
   6  11   6       23.10       29.30      3.66 o 
   7  11   6        0.09        3.01      2.68 o 
   8  11   6        4.84        4.72      2.79 o 
   9  11   6       17.96       21.47      3.92 o 
  10  11   6       30.47       30.30      4.47 o 
  11  11   6        2.53       -4.18      3.14 o 
  12  11   6       74.63       92.29      7.03 o 
  13  11   6       77.00       61.21      6.28 o 
 -10  12   6        6.42       10.24      4.63 o 
  -9  12   6      163.34      141.67     16.20 o 
  -8  12   6       12.83        4.28      4.42 o 
  -7  12   6       94.58       80.37      7.85 o 
  -6  12   6       38.58       42.30      6.42 o 
  -5  12   6        0.73        3.65      4.16 o 
  -4  12   6      210.69      250.77     15.89 o 
  -3  12   6        0.36       -0.23      5.30 o 
  -2  12   6       65.73       60.24     10.27 o 
  -1  12   6        9.02        4.00     10.92 o 
   0  12   6       26.57       30.01     11.31 o 
   1  12   6       21.61       32.56     17.61 o 
   2  12   6      139.74      158.70     13.29 o 
   3  12   6       96.26      130.46     12.42 o 
   4  12   6      374.47      436.46     20.05 o 
   5  12   6        4.55        9.85      4.63 o 
   6  12   6        0.21        1.60      2.60 o 
   7  12   6        0.03        2.93      4.55 o 
   8  12   6      103.73      106.39      6.61 o 
   9  12   6       25.18       33.40      4.69 o 
 -26   1   7        0.15       -0.16      3.02 o 
 -25   1   7       16.90       17.26      3.85 o 
 -24   1   7       43.59       41.27      4.55 o 
 -23   1   7       20.28       25.83      3.82 o 
 -22   1   7      811.62      819.16     15.78 o 
 -21   1   7       64.09       71.87      5.12 o 
 -20   1   7       80.48       77.30      5.13 o 
 -19   1   7      151.08      135.24      7.83 o 
 -18   1   7       42.20       48.35      4.09 o 
 -17   1   7      110.89      126.84      5.72 o 
 -16   1   7      504.09      484.88     10.45 o 
 -15   1   7       23.49       19.01      2.95 o 
 -14   1   7      615.80      582.70     11.25 o 
 -13   1   7        4.18        2.17      1.79 o 
 -12   1   7       41.91       29.63      4.51 o 
 -11   1   7       38.03       23.54      3.77 o 
 -10   1   7      340.37      331.87      7.77 o 
  -9   1   7      306.36      294.92      7.20 o 
  -8   1   7        1.79        0.96      1.53 o 
  -7   1   7      578.59      546.48      9.65 o 
  -6   1   7      242.42      244.03      6.09 o 
  -5   1   7     2165.87     2154.78     25.30 o 
  -4   1   7     2987.25     2958.60     32.73 o 
  -3   1   7        0.24       -0.76      1.21 o 
  -2   1   7      418.04      438.06      8.48 o 
  -1   1   7      209.67      252.59      5.81 o 
   0   1   7      342.17      355.55      6.53 o 
   1   1   7        5.02        9.98      1.51 o 
   2   1   7      270.51      290.52      6.60 o 
   3   1   7      154.49      155.10      3.81 o 
   4   1   7      850.77      860.58     11.64 o 
   5   1   7       27.90       26.76      2.33 o 
   6   1   7      190.99      173.34     10.94 o 
   7   1   7      326.67      318.27     10.32 o 
   8   1   7      706.41      695.86     22.44 o 
   9   1   7      745.52      761.45     14.14 o 
  10   1   7       48.27       55.13      4.05 o 
  11   1   7        0.12        1.65      1.87 o 
  12   1   7      117.57      118.52      5.21 o 
  13   1   7       40.10       38.99      3.38 o 
  14   1   7      102.46      106.89      5.07 o 
  15   1   7      206.56      193.60      7.28 o 
  16   1   7      163.00      163.73      6.31 o 
  17   1   7      552.30      514.72     11.37 o 
  18   1   7       23.14       26.31      3.78 o 
  19   1   7      126.47      129.34      6.34 o 
  20   1   7      277.17      282.47     10.70 o 
  21   1   7       80.03       73.04      9.64 o 
  22   1   7      755.55      751.79     15.81 o 
  23   1   7      258.39      235.38      8.93 o 
  24   1   7       21.47       18.41      4.25 o 
  25   1   7        0.11        1.04      3.65 o 
 -26   2   7       72.83       80.23      6.39 o 
 -25   2   7        0.06        4.63      3.41 o 
 -24   2   7        1.24        8.09      3.61 o 
 -23   2   7        3.45        1.70      3.16 o 
 -22   2   7       25.04       25.59      3.78 o 
 -21   2   7       71.05       76.77      5.20 o 
 -20   2   7        1.36        0.90      2.24 o 
 -19   2   7       10.94       12.65      2.88 o 
 -18   2   7       14.76       14.40      5.25 o 
 -17   2   7        2.53        0.13      1.62 o 
 -16   2   7       69.24       60.42      3.66 o 
 -15   2   7      141.94      130.27      5.09 o 
 -14   2   7      462.09      409.63      8.52 o 
 -13   2   7      114.28      102.95      4.30 o 
 -12   2   7        7.03        5.38      1.78 o 
 -11   2   7       84.78       58.22      3.31 o 
 -10   2   7      174.76      134.06      4.59 o 
  -9   2   7      274.85      287.68      6.14 o 
  -8   2   7      777.30      786.43     11.33 o 
  -7   2   7      714.12      724.65     10.60 o 
  -6   2   7      508.85      509.27      7.79 o 
  -5   2   7       51.55       48.40      2.48 o 
  -4   2   7       10.57       18.71      1.63 o 
  -3   2   7        0.58        1.75      1.01 o 
  -2   2   7       84.89       77.74      2.69 o 
  -1   2   7      755.25      743.91      9.16 o 
   0   2   7      517.65      536.75      7.31 o 
   1   2   7      347.09      336.13      7.27 o 
   2   2   7      163.40      158.62      5.70 o 
   3   2   7      410.90      419.68      9.91 o 
   4   2   7       17.16        6.48      2.29 o 
   5   2   7      231.83      191.07     15.29 o 
   6   2   7      249.41      230.58     15.52 o 
   7   2   7       46.00       46.85      4.80 o 
   8   2   7      605.81      576.62     19.78 o 
   9   2   7      889.37      859.42     19.86 o 
  10   2   7     2093.82     2001.46     41.63 o 
  11   2   7        0.01        3.95      1.69 o 
  12   2   7       71.05       65.67      4.83 o 
  13   2   7       64.51       72.23      9.52 o 
  14   2   7       67.85       69.44      8.70 o 
  15   2   7      359.92      353.87     10.78 o 
  16   2   7       97.52       91.53      7.86 o 
  17   2   7       33.41       34.48      3.90 o 
  18   2   7      525.90      523.11     14.38 o 
  19   2   7       81.19       92.41      5.99 o 
  20   2   7      181.95      193.45      7.67 o 
  21   2   7       14.92       13.14      3.71 o 
  22   2   7        5.88        4.67      3.53 o 
  23   2   7       10.64        5.89      3.79 o 
  24   2   7        0.33        0.64      3.60 o 
  25   2   7       99.58      113.03      7.21 o 
 -25   3   7       52.31       50.58      5.76 o 
 -24   3   7        6.53       13.68      3.89 o 
 -23   3   7        0.46        8.92      3.45 o 
 -22   3   7        1.69        3.91      3.49 o 
 -21   3   7      184.88      200.45      9.69 o 
 -20   3   7       11.76       10.62      2.69 o 
 -19   3   7        0.35        1.70      2.23 o 
 -18   3   7       82.23       90.09      7.25 o 
 -17   3   7       36.41       30.99      3.60 o 
 -16   3   7        9.02        6.84      2.51 o 
 -15   3   7        8.00        5.33      2.43 o 
 -14   3   7      249.97      219.98      7.73 o 
 -13   3   7        1.10        0.78      2.20 o 
 -12   3   7       80.37       71.61      4.10 o 
 -11   3   7       64.11      100.32      4.31 o 
 -10   3   7      346.19      325.54      7.36 o 
  -9   3   7        2.93       -0.75      1.38 o 
  -8   3   7      809.05      796.21     11.70 o 
  -7   3   7      286.91      264.04      5.91 o 
  -6   3   7        3.58        1.27      1.40 o 
  -5   3   7      121.59      124.49      4.52 o 
  -4   3   7      549.17      545.77      8.29 o 
  -3   3   7      571.78      548.91      8.27 o 
  -2   3   7      200.01      232.87      5.01 o 
  -1   3   7       38.98       45.83      2.29 o 
   0   3   7       94.71      109.03      3.47 o 
   1   3   7      514.36      517.23      7.30 o 
   2   3   7      320.39      322.19      5.80 o 
   3   3   7      125.90      121.75      4.38 o 
   4   3   7      140.48      168.00      5.13 o 
   5   3   7       13.72       10.49      1.99 o 
   6   3   7       69.43       87.55      5.98 o 
   7   3   7      429.77      369.99      7.17 o 
   8   3   7      342.57      310.28      8.94 o 
   9   3   7      139.63      125.08      7.32 o 
  10   3   7      252.02      230.76     18.61 o 
  11   3   7      393.98      394.22     12.99 o 
  12   3   7        9.60        8.24      4.28 o 
  13   3   7      414.72      406.06     11.21 o 
  14   3   7        3.15        2.80      2.95 o 
  15   3   7      165.66      168.17      7.74 o 
  16   3   7       42.88       34.21      4.64 o 
  17   3   7       39.71       40.39      5.46 o 
  18   3   7       76.82       80.09      6.48 o 
  19   3   7       16.45       11.52      4.21 o 
  20   3   7        1.32       -1.95      2.89 o 
  21   3   7       27.15       22.70      4.99 o 
  22   3   7        0.13        3.89      3.38 o 
  23   3   7       30.51       34.46      5.03 o 
  24   3   7        2.86        2.51      3.66 o 
 -25   4   7        2.88       -0.25      4.44 o 
 -24   4   7       21.94       23.74      3.47 o 
 -23   4   7      107.15       96.63      5.25 o 
 -22   4   7       96.03      115.15      5.91 o 
 -21   4   7      512.09      511.38     12.57 o 
 -20   4   7      271.42      269.09      8.83 o 
 -19   4   7        2.70        1.82      2.48 o 
 -18   4   7      205.07      205.26     10.18 o 
 -17   4   7       12.68       15.34      3.08 o 
 -16   4   7      118.41      118.15      6.70 o 
 -15   4   7        7.97        5.75      2.53 o 
 -14   4   7      222.78      219.60      7.45 o 
 -13   4   7       36.37       29.90      3.44 o 
 -12   4   7        3.15        4.54      2.30 o 
 -11   4   7        0.99        0.52      1.94 o 
 -10   4   7       62.01       69.11      9.82 o 
  -9   4   7       50.53       48.26      3.45 o 
  -8   4   7     2778.62     2748.97     49.64 o 
  -7   4   7      294.41      299.23      7.34 o 
  -6   4   7      196.44      190.22      5.81 o 
  -5   4   7        8.71        9.73      1.83 o 
  -4   4   7      429.43      449.24      7.26 o 
  -3   4   7     2953.85     2880.14     29.02 o 
  -2   4   7      741.97      798.94     10.44 o 
  -1   4   7      334.84      365.86      7.51 o 
   0   4   7       32.80       32.02      2.18 o 
   1   4   7      373.76      373.09      8.59 o 
   2   4   7      234.79      249.84      6.37 o 
   3   4   7      554.42      577.26     11.96 o 
   4   4   7       74.07       85.41      5.70 o 
   5   4   7      345.49      301.43     10.43 o 
   6   4   7      455.44      420.13     22.90 o 
   7   4   7      569.64      499.43     11.65 o 
   8   4   7       42.24       43.92      4.53 o 
   9   4   7      262.72      244.41     10.05 o 
  10   4   7      305.83      282.25     10.92 o 
  11   4   7       15.26       14.62      4.27 o 
  12   4   7      415.48      409.33     13.77 o 
  13   4   7       87.95       81.06      8.04 o 
  14   4   7       21.93       25.46      5.15 o 
  15   4   7      105.93      106.42      6.91 o 
  16   4   7      155.88      168.17      8.09 o 
  17   4   7       32.45       31.54      4.88 o 
  18   4   7      370.07      387.14     12.28 o 
  19   4   7      197.00      210.84     20.76 o 
  20   4   7      212.86      215.08      9.93 o 
  21   4   7       89.88       90.88      7.81 o 
  22   4   7      119.21      120.48      8.29 o 
  23   4   7        4.69        5.80      4.52 o 
  24   4   7       59.50       68.24      7.59 o 
 -24   5   7       59.12       55.76      7.15 o 
 -23   5   7       30.22       35.16      6.04 o 
 -22   5   7       34.62       21.82      5.14 o 
 -21   5   7       92.64      103.37      7.16 o 
 -20   5   7      163.42      133.83      6.48 o 
 -19   5   7      178.24      199.47     10.09 o 
 -18   5   7        0.06       -0.08      3.48 o 
 -17   5   7       84.85       92.99      5.56 o 
 -16   5   7        0.00       -1.72      2.24 o 
 -15   5   7        0.80        0.26      2.31 o 
 -14   5   7       38.21       31.24      5.82 o 
 -13   5   7       51.62       41.13      3.96 o 
 -12   5   7        6.87        9.80      2.65 o 
 -11   5   7       30.60       25.88      4.95 o 
 -10   5   7       45.02       42.72      3.81 o 
  -9   5   7      307.67      301.08      7.61 o 
  -8   5   7      523.68      508.41     16.00 o 
  -7   5   7       33.95       33.89      4.19 o 
  -6   5   7      238.13      212.04      6.06 o 
  -5   5   7       43.60       42.72      3.92 o 
  -4   5   7      252.96      260.02      7.59 o 
  -3   5   7      451.64      434.84     10.10 o 
  -2   5   7        1.20        1.66      2.08 o 
  -1   5   7      251.02      230.19      8.99 o 
   0   5   7       15.23       10.99      2.62 o 
   1   5   7      111.06      106.93      5.20 o 
   2   5   7      487.21      459.99     13.11 o 
   3   5   7        0.09        0.48      4.27 o 
   4   5   7      165.41      137.79      6.10 o 
   5   5   7       42.50       45.04      4.06 o 
   6   5   7       32.07       32.85      3.73 o 
   7   5   7        0.01       -2.55      1.93 o 
   8   5   7      321.97      343.38     11.15 o 
   9   5   7       56.86       48.10      5.53 o 
  10   5   7       54.03       61.74      6.18 o 
  11   5   7       13.10       14.26      4.36 o 
  12   5   7       15.34       13.53      4.28 o 
  13   5   7        3.23        3.29      3.82 o 
  14   5   7       29.35       30.68     13.16 o 
  15   5   7       10.47       13.86      5.55 o 
  16   5   7       76.80       81.66     12.75 o 
  17   5   7        0.60        2.12      4.22 o 
  18   5   7       53.55       48.65      5.65 o 
  19   5   7        3.82        4.64      3.85 o 
  20   5   7       50.54       40.39      6.82 o 
  21   5   7        5.02        3.62      5.00 o 
  22   5   7        0.16        2.32      4.18 o 
  23   5   7       17.50       10.88      6.27 o 
 -23   6   7        0.39        2.57      3.93 o 
 -22   6   7      263.97      258.63     12.81 o 
 -21   6   7      351.60      333.98     24.60 o 
 -20   6   7      152.42      143.98      9.68 o 
 -19   6   7        2.62        5.93      5.55 o 
 -18   6   7        4.83        2.14      3.56 o 
 -17   6   7        0.06       -0.16      3.10 o 
 -16   6   7      271.24      283.95     12.27 o 
 -15   6   7       15.20       15.11      3.00 o 
 -14   6   7      203.85      231.25      8.95 o 
 -13   6   7      310.08      273.60     11.93 o 
 -12   6   7      253.43      245.68      9.83 o 
 -11   6   7      494.98      467.77     15.05 o 
 -10   6   7       30.38       21.26      5.00 o 
  -9   6   7      154.05      150.72      9.85 o 
  -8   6   7      954.90      934.52     16.87 o 
  -7   6   7       65.97       77.44      4.68 o 
  -6   6   7      176.31      179.51      7.78 o 
  -5   6   7      125.67      119.50      5.50 o 
  -4   6   7      120.71      109.53      5.29 o 
  -3   6   7      310.93      309.85      8.81 o 
  -2   6   7      561.57      580.05     12.07 o 
  -1   6   7      189.97      195.18      6.68 o 
   0   6   7      270.40      264.57      7.67 o 
   1   6   7      289.73      271.06     18.10 o 
   2   6   7      157.23      158.31      7.62 o 
   3   6   7      127.05      131.13      7.90 o 
   4   6   7       11.87       13.42      2.95 o 
   5   6   7        1.79        0.39      2.31 o 
   6   6   7        0.29        0.29      2.32 o 
   7   6   7       39.63       53.65      4.83 o 
   8   6   7       12.66       11.66      3.01 o 
   9   6   7      101.94       84.17      6.65 o 
  10   6   7      891.39      874.86     21.07 o 
  11   6   7        5.38        6.75      3.90 o 
  12   6   7        9.04       13.77      4.49 o 
  13   6   7       57.45       60.38      6.42 o 
  14   6   7      520.13      508.90     15.83 o 
  15   6   7       37.78       31.68      5.46 o 
  16   6   7       75.30       69.75      7.07 o 
  17   6   7      100.18      101.83     19.97 o 
  18   6   7       28.48       26.44     10.27 o 
  19   6   7       34.16       25.38     10.92 o 
  20   6   7      124.46      128.32     16.09 o 
  21   6   7       21.34       22.86      7.05 o 
  22   6   7        0.16        1.48      5.51 o 
 -22   7   7        9.94       15.20      5.03 o 
 -21   7   7        0.84       -0.40      3.92 o 
 -20   7   7        0.25       -0.20      3.29 o 
 -19   7   7        3.44        0.50      5.10 o 
 -18   7   7        0.86        7.91      4.38 o 
 -17   7   7      283.66      303.35     13.40 o 
 -16   7   7       91.30       83.30      7.96 o 
 -15   7   7      173.52      187.36     12.91 o 
 -14   7   7        6.39       11.47      4.19 o 
 -13   7   7       26.30       16.16      4.42 o 
 -12   7   7        9.89        4.07      3.56 o 
 -11   7   7       23.36       20.01      5.37 o 
 -10   7   7      175.09      160.52     12.97 o 
  -9   7   7        0.87        3.15      2.95 o 
  -8   7   7      152.95      164.74      8.83 o 
  -7   7   7      427.21      418.38     14.14 o 
  -6   7   7        1.91        0.35      3.32 o 
  -5   7   7       38.64       35.75      8.67 o 
  -4   7   7       65.22       71.41      6.35 o 
  -3   7   7       98.51       82.79     15.02 o 
  -2   7   7        1.13       -0.14      1.72 o 
  -1   7   7        0.24        3.25      1.72 o 
   0   7   7        0.78        2.85      3.85 o 
   1   7   7       20.31       23.08      4.64 o 
   2   7   7      486.61      507.16     16.38 o 
   3   7   7        3.61        2.39      2.04 o 
   4   7   7      281.93      282.07     16.46 o 
   5   7   7        6.57        2.55      2.06 o 
   6   7   7        0.07        1.11      2.24 o 
   7   7   7      301.94      280.53     12.18 o 
   8   7   7      575.48      560.34     17.85 o 
   9   7   7        5.08        6.90      6.87 o 
  10   7   7       75.67       92.69     12.67 o 
  11   7   7      265.20      264.17     19.35 o 
  12   7   7      132.13      126.85     14.90 o 
  13   7   7      398.90      344.90     22.82 o 
  14   7   7      116.59      138.60     16.00 o 
  15   7   7       23.26       37.28     11.07 o 
  16   7   7       39.71       56.92     13.06 o 
  17   7   7       83.10       57.34     13.39 o 
  18   7   7        8.16        6.38      8.70 o 
  19   7   7       48.43       44.37     13.00 o 
  20   7   7      286.74      359.95     27.36 o 
  21   7   7       60.29       74.85     10.21 o 
 -20   8   7        2.51       -1.15      3.86 o 
 -19   8   7        5.35        1.39      4.35 o 
 -18   8   7      213.17      204.61     13.83 o 
 -17   8   7       68.69       64.09     10.00 o 
 -16   8   7        3.71        3.18      4.03 o 
 -15   8   7        1.50       -1.35      3.46 o 
 -14   8   7      176.46      176.22     10.70 o 
 -13   8   7        2.76        6.21      3.89 o 
 -12   8   7        0.02        2.91      3.57 o 
 -11   8   7      135.45      145.92     11.75 o 
 -10   8   7       17.61       17.67      4.64 o 
  -9   8   7        8.81        8.10      6.23 o 
  -8   8   7      234.41      226.89     10.81 o 
  -7   8   7        0.62        4.63      3.24 o 
  -6   8   7      132.16      123.50      8.36 o 
  -5   8   7        0.22       -4.28      2.50 o 
  -4   8   7       59.39       60.36      5.34 o 
  -3   8   7      169.29      177.03     10.05 o 
  -2   8   7       10.24        7.92      3.11 o 
  -1   8   7       98.41      112.04      8.51 o 
   0   8   7       13.66       15.92      4.45 o 
   1   8   7       41.94       39.33      5.88 o 
   2   8   7       22.71       35.41      5.64 o 
   3   8   7       59.99       52.54      6.51 o 
   4   8   7        9.36       11.32      4.14 o 
   5   8   7       75.26       97.47      8.40 o 
   6   8   7      309.01      334.89     15.00 o 
   7   8   7       41.44       47.69      6.25 o 
   8   8   7        1.90        4.98      5.05 o 
   9   8   7        3.40        0.14      5.02 o 
  10   8   7      485.05      441.46     50.77 o 
  11   8   7      119.87      113.14     14.72 o 
  12   8   7        4.36        6.65      7.00 o 
  13   8   7      227.70      213.84     19.89 o 
  14   8   7      169.83      168.13     18.67 o 
  15   8   7       10.84        3.24      8.10 o 
  16   8   7       74.31       53.81     13.21 o 
  17   8   7       79.63       72.77     14.81 o 
  18   8   7        3.20       -1.16      7.39 o 
  19   8   7        0.72       -1.81      8.55 o 
 -18   9   7       34.71       36.03      6.95 o 
 -17   9   7        1.32        1.64      4.36 o 
 -16   9   7       12.64       10.02      4.83 o 
 -15   9   7        3.67       -0.31      3.84 o 
 -14   9   7       20.26       20.08      5.48 o 
 -13   9   7       16.88       16.86      5.10 o 
 -12   9   7        7.25        8.52      4.90 o 
 -11   9   7        0.23        2.68      3.98 o 
 -10   9   7       31.60       37.37     10.82 o 
  -9   9   7        3.48        4.97      3.92 o 
  -8   9   7        0.55        1.04      3.61 o 
  -7   9   7        0.06        0.78      3.33 o 
  -6   9   7      125.01      111.00      8.46 o 
  -5   9   7      350.35      362.98     15.23 o 
  -4   9   7       77.47       84.45      6.31 o 
  -3   9   7        6.18        7.94      3.20 o 
  -2   9   7       19.90       23.66      9.22 o 
  -1   9   7      326.44      370.60     30.39 o 
   0   9   7        6.16        4.75      3.96 o 
   1   9   7      308.47      331.53     14.17 o 
   2   9   7      830.31      854.12     24.08 o 
   3   9   7       34.91       25.27      6.00 o 
   4   9   7       55.11       52.90      9.14 o 
   5   9   7       30.12       19.46      5.55 o 
   6   9   7       14.49       16.05      6.38 o 
   7   9   7        4.79        3.84      4.59 o 
   8   9   7      115.84      141.93     10.65 o 
   9   9   7      105.46      107.86     19.63 o 
  10   9   7        4.29        2.32      4.85 o 
  11   9   7       17.28       19.67      6.64 o 
  12   9   7       17.90        4.01      8.22 o 
  13   9   7      120.85       98.27     15.82 o 
  14   9   7      159.62      170.71     19.68 o 
  15   9   7       13.69        5.55      9.14 o 
  16   9   7        1.52       -2.46      7.12 o 
  17   9   7      208.60      241.11     23.86 o 
 -16  10   7      116.28      137.79     10.78 o 
 -15  10   7      138.77      145.72     11.00 o 
 -14  10   7       25.23       16.97      5.64 o 
 -13  10   7       33.02       26.12      6.02 o 
 -12  10   7      322.23      340.36     14.97 o 
 -11  10   7       54.42       63.23      7.82 o 
 -10  10   7        0.55        0.09      3.69 o 
  -9  10   7      276.30      246.23     25.75 o 
  -8  10   7        1.21        4.12      3.97 o 
  -7  10   7      141.80      133.90     15.49 o 
  -6  10   7      443.56      448.36     21.17 o 
  -5  10   7       27.83       34.92      5.05 o 
  -4  10   7        9.33        9.02      3.44 o 
  -3  10   7        0.27        9.80      4.65 o 
  -2  10   7        0.36        2.82      6.68 o 
  -1  10   7       21.25       19.38      8.16 o 
   0  10   7       69.28       75.41     13.18 o 
   1  10   7        0.69        0.39      6.35 o 
   2  10   7        4.65       13.30      7.42 o 
   3  10   7       27.82       28.52      9.65 o 
   4  10   7        1.91       -6.89      6.65 o 
   5  10   7      316.72      365.98     16.99 o 
   6  10   7      665.33      692.07     24.80 o 
   7  10   7       56.97       58.31      8.58 o 
   8  10   7        6.39        5.93      5.33 o 
   9  10   7       98.35      119.61     11.06 o 
  10  10   7        6.51       14.23      5.94 o 
  11  10   7       14.79       13.18      6.40 o 
  12  10   7       60.22       61.38     14.60 o 
  13  10   7       19.43       35.94     12.35 o 
  14  10   7        0.24       -1.60      8.37 o 
 -12  11   7        4.10        5.70      6.29 o 
 -11  11   7       53.07       49.62      9.73 o 
 -10  11   7      192.27      173.24     15.31 o 
  -9  11   7      152.73      131.84     13.42 o 
  -8  11   7       73.20       83.19     11.43 o 
  -7  11   7       33.40       15.34      7.57 o 
  -6  11   7        7.01        5.36      5.13 o 
  -5  11   7       93.93       97.91      9.30 o 
  -4  11   7      105.77      100.77     11.89 o 
  -3  11   7       27.60       23.04      5.85 o 
  -2  11   7        0.10       -4.87      6.74 o 
  -1  11   7       58.59       62.03     12.94 o 
   0  11   7       31.55       33.12     11.37 o 
   1  11   7        5.35        4.78      8.04 o 
   2  11   7        4.46       -1.25      7.72 o 
   3  11   7       28.60       22.17      9.97 o 
   4  11   7       97.70      113.29     16.29 o 
   5  11   7        8.22       -8.16      6.89 o 
   6  11   7        3.35        7.52      5.46 o 
   7  11   7      241.82      260.52     15.22 o 
   8  11   7       94.87      123.86     29.46 o 
   9  11   7       45.86       41.42      8.56 o 
  10  11   7        4.05        8.12      6.37 o 
  11  11   7        1.47        7.15      6.19 o 
  -7  12   7      182.36      163.38     15.14 o 
  -6  12   7       69.13       58.50     10.92 o 
  -5  12   7        8.78        2.78      5.04 o 
  -4  12   7        5.51        0.23      5.01 o 
  -3  12   7       49.44       54.59     14.82 o 
  -2  12   7        0.31       -2.74      4.94 o 
  -1  12   7        0.32        1.19      8.25 o 
   0  12   7      137.69      137.15     18.19 o 
   1  12   7        0.23       -6.50      7.84 o 
   2  12   7       20.68       23.30     11.01 o 
   3  12   7       12.58       17.33     10.48 o 
   4  12   7       84.95      110.70     18.04 o 
   5  12   7       35.70       21.55     11.25 o 
   6  12   7       97.09       55.03     13.65 o 
 -25   0   8       75.38       99.90     13.58 o 
 -24   0   8       29.66       33.96      6.52 o 
 -23   0   8      299.11      278.54     13.07 o 
 -22   0   8       71.86       69.54      7.59 o 
 -21   0   8      315.51      282.30     17.17 o 
 -20   0   8      253.51      249.40     11.62 o 
 -19   0   8      430.87      451.23     15.62 o 
 -18   0   8      415.05      468.60     15.50 o 
 -17   0   8     1274.79     1304.78     28.89 o 
 -16   0   8        0.46       -1.79      3.20 o 
 -15   0   8     1589.74     1493.49     31.11 o 
 -14   0   8       34.55       55.15      5.81 o 
 -13   0   8       70.40       69.84      6.23 o 
 -12   0   8      622.34      630.64     22.13 o 
 -11   0   8      230.01      278.84     11.95 o 
 -10   0   8       15.52        5.26      3.44 o 
  -9   0   8      529.78      522.85     14.64 o 
  -8   0   8     3316.13     3098.69     52.26 o 
  -7   0   8      299.29      244.44     15.92 o 
  -6   0   8      326.01      309.48     16.19 o 
  -5   0   8     1305.25     1291.72     25.66 o 
  -4   0   8      899.10      927.59     17.46 o 
  -3   0   8      613.08      579.11     16.23 o 
  -2   0   8      347.72      356.99      9.53 o 
  -1   0   8        0.01       -1.81      1.77 o 
   0   0   8     2705.33     2617.75     42.30 o 
   1   0   8     3059.26     3006.78     42.92 o 
   2   0   8      166.74      161.31      6.34 o 
   3   0   8       26.23       25.83      4.53 o 
   4   0   8     1507.47     1412.19     27.63 o 
   5   0   8      190.77      154.37      7.16 o 
   6   0   8      675.97      668.36     16.17 o 
   7   0   8      800.64      804.04     24.54 o 
   8   0   8      488.82      443.53     17.07 o 
   9   0   8     2107.72     1954.97     48.61 o 
  10   0   8       21.33       15.73      4.99 o 
  11   0   8      106.39      113.94      9.53 o 
  12   0   8      254.68      298.31     14.99 o 
  13   0   8      520.22      500.72     20.21 o 
  14   0   8      110.94      107.82     10.12 o 
  15   0   8      253.93      228.41     14.04 o 
  16   0   8      212.91      217.40     14.01 o 
  17   0   8      230.48      233.78     11.15 o 
  18   0   8      169.81      190.48     10.67 o 
  19   0   8       15.84       20.30      5.75 o 
  20   0   8      116.56      115.98      9.45 o 
  21   0   8      386.42      375.79     15.58 o 
  22   0   8      198.68      196.13     12.04 o 
  23   0   8        6.42        3.07      5.27 o 
  24   0   8      431.44      424.14     21.81 o 
 -25   1   8        7.88        7.86      3.55 o 
 -24   1   8       38.15       36.18      4.55 o 
 -23   1   8       53.91       48.04      4.88 o 
 -22   1   8       29.34       29.77      6.42 o 
 -21   1   8       69.80       88.58      5.72 o 
 -20   1   8        1.47       -1.51      2.53 o 
 -19   1   8        9.04       10.44      3.05 o 
 -18   1   8       12.58        6.66      2.71 o 
 -17   1   8       65.45       75.37      6.89 o 
 -16   1   8       48.04       46.83      5.06 o 
 -15   1   8      158.01      161.98      6.29 o 
 -14   1   8       13.31       12.94      3.15 o 
 -13   1   8        5.79        3.55      2.63 o 
 -12   1   8       80.18       72.26      4.41 o 
 -11   1   8        6.43        1.21      1.97 o 
 -10   1   8        6.90        1.53      2.09 o 
  -9   1   8      124.87       97.54      7.42 o 
  -8   1   8       63.96       78.50      8.59 o 
  -7   1   8      131.00      110.45      5.55 o 
  -6   1   8      130.96      134.96      5.98 o 
  -5   1   8      827.63      861.20     14.62 o 
  -4   1   8      826.38      833.73     14.22 o 
  -3   1   8       63.59       65.96      6.96 o 
  -2   1   8      211.63      216.59      8.49 o 
  -1   1   8       11.81       10.62      2.02 o 
   0   1   8       92.91       93.95      4.07 o 
   1   1   8      641.01      656.08     15.77 o 
   2   1   8       36.88       29.55      2.95 o 
   3   1   8      229.48      226.72      7.27 o 
   4   1   8       20.99       23.75      3.06 o 
   5   1   8       76.27       68.08      4.43 o 
   6   1   8       38.88       26.82      3.97 o 
   7   1   8       25.84       14.87      4.69 o 
   8   1   8       76.63       72.86      7.95 o 
   9   1   8       84.17       93.58      8.93 o 
  10   1   8        0.16        3.32      4.60 o 
  11   1   8        3.15       -0.30      4.16 o 
  12   1   8       10.30       11.04      5.34 o 
  13   1   8       12.52        9.00      3.81 o 
  14   1   8        0.28        4.58      3.41 o 
  15   1   8      111.00      101.96      7.18 o 
  16   1   8        0.37       -5.25      2.62 o 
  17   1   8        0.57        1.66      2.86 o 
  18   1   8      120.20      124.05      8.38 o 
  19   1   8       97.99      117.34      7.00 o 
  20   1   8      123.66      135.74      7.01 o 
  21   1   8       87.22       82.51      7.42 o 
  22   1   8        4.30        5.25      3.71 o 
  23   1   8        2.42        7.05      4.07 o 
  24   1   8       19.40       14.82      4.39 o 
 -25   2   8       36.40       41.41      8.88 o 
 -24   2   8      256.12      255.51     10.10 o 
 -23   2   8       86.38       85.48      6.58 o 
 -22   2   8        4.43        3.36      3.51 o 
 -21   2   8      372.05      358.07     11.30 o 
 -20   2   8      195.63      187.68      9.24 o 
 -19   2   8       49.18       51.83      4.61 o 
 -18   2   8      484.51      506.85     11.49 o 
 -17   2   8      725.21      740.45     16.20 o 
 -16   2   8      105.13       98.59      6.10 o 
 -15   2   8      449.26      422.85     11.74 o 
 -14   2   8      651.82      655.72     14.91 o 
 -13   2   8       76.64       79.83      7.88 o 
 -12   2   8      361.13      347.35     10.03 o 
 -11   2   8      478.11      506.77     12.33 o 
 -10   2   8        1.58        0.11      3.05 o 
  -9   2   8      556.05      601.41     13.38 o 
  -8   2   8      716.08      683.30     14.39 o 
  -7   2   8      151.94      116.74      8.08 o 
  -6   2   8       28.89       28.37      4.29 o 
  -5   2   8     1222.12     1228.88     18.70 o 
  -4   2   8       15.86       11.92      2.41 o 
  -3   2   8     2227.90     2224.02     29.04 o 
  -2   2   8      146.19      148.74      5.47 o 
  -1   2   8      147.14      145.52      5.38 o 
   0   2   8     2372.11     2280.36     50.40 o 
   1   2   8     2963.44     2863.92     35.42 o 
   2   2   8       66.72       63.10      3.82 o 
   3   2   8      736.72      761.17     17.30 o 
   4   2   8     1279.30     1214.20     20.55 o 
   5   2   8        1.16       -1.24      2.29 o 
   6   2   8      388.85      387.73     12.30 o 
   7   2   8      262.05      276.55     13.36 o 
   8   2   8      148.57      140.06     10.77 o 
   9   2   8      170.29      181.70     12.05 o 
  10   2   8       90.99      102.30      9.73 o 
  11   2   8       33.52       38.82      7.15 o 
  12   2   8      115.48      132.34     10.92 o 
  13   2   8      377.32      358.82     17.45 o 
  14   2   8       11.44       11.63      6.00 o 
  15   2   8      453.72      425.57     19.65 o 
  16   2   8      142.84      136.21      9.11 o 
  17   2   8       75.37       83.22      6.63 o 
  18   2   8      180.55      201.42     11.30 o 
  19   2   8       94.20       88.99      5.79 o 
  20   2   8       26.01       33.80      4.83 o 
  21   2   8      253.59      255.70     10.89 o 
  22   2   8       90.07       88.01      6.30 o 
  23   2   8       70.33       70.36      6.23 o 
 -24   3   8       91.88      100.74      7.01 o 
 -23   3   8       94.06       99.95      6.89 o 
 -22   3   8       24.58       27.70      4.64 o 
 -21   3   8      131.90      143.60     11.65 o 
 -20   3   8        0.90        3.30      3.99 o 
 -19   3   8       17.39       11.68      4.51 o 
 -18   3   8       74.20       74.52      7.23 o 
 -17   3   8      329.96      332.07     26.15 o 
 -16   3   8       11.61        8.11      2.64 o 
 -15   3   8      479.89      476.04     11.08 o 
 -14   3   8      211.20      193.35      6.76 o 
 -13   3   8       16.75        7.85      2.49 o 
 -12   3   8       86.57       85.97      4.41 o 
 -11   3   8      137.07      129.31      5.77 o 
 -10   3   8        0.09        1.90      1.69 o 
  -9   3   8      268.25      224.53      7.20 o 
  -8   3   8       45.42       41.73      3.09 o 
  -7   3   8      285.99      251.44      7.88 o 
  -6   3   8      164.07      160.58      5.16 o 
  -5   3   8      340.36      366.35      7.42 o 
  -4   3   8     1235.85     1232.91     15.89 o 
  -3   3   8      206.32      223.98      5.41 o 
  -2   3   8      157.50      175.92      6.78 o 
  -1   3   8      132.16      132.37      5.69 o 
   0   3   8        4.56        6.84      1.94 o 
   1   3   8     1129.19     1101.15     14.43 o 
   2   3   8       59.67       50.40      3.35 o 
   3   3   8      936.77      881.33     15.42 o 
   4   3   8       91.43       90.47      4.55 o 
   5   3   8        1.40        0.75      1.82 o 
   6   3   8      141.22      135.64      9.81 o 
   7   3   8     1009.61      968.37     16.62 o 
   8   3   8      137.61      145.10      6.42 o 
   9   3   8       11.49       13.81      3.00 o 
  10   3   8       16.32       14.73      3.13 o 
  11   3   8       71.04       53.28     16.29 o 
  12   3   8      278.23      280.29     15.58 o 
  13   3   8       11.63        5.08      5.52 o 
  14   3   8      252.09      273.55     16.03 o 
  15   3   8      258.96      252.35     11.71 o 
  16   3   8        1.43       -4.12      5.46 o 
  17   3   8       12.47        9.84      4.03 o 
  18   3   8      119.85      122.47     12.98 o 
  19   3   8      179.90      184.54      9.31 o 
  20   3   8       31.62       28.40      5.33 o 
  21   3   8      259.62      259.32      9.30 o 
  22   3   8       10.78       12.89      6.25 o 
  23   3   8       10.04        8.26      4.00 o 
 -24   4   8       49.35       70.80      6.03 o 
 -23   4   8      140.99      131.64      7.54 o 
 -22   4   8       43.78       48.42      6.38 o 
 -21   4   8      796.75      813.76     22.19 o 
 -20   4   8       38.40       44.88      4.50 o 
 -19   4   8      185.75      198.09      7.75 o 
 -18   4   8      125.69      128.32      6.38 o 
 -17   4   8      533.86      541.59     12.72 o 
 -16   4   8       88.00       71.34      4.96 o 
 -15   4   8       63.26       62.31      4.73 o 
 -14   4   8      777.36      727.83     20.99 o 
 -13   4   8       63.59       71.44      4.80 o 
 -12   4   8      434.49      393.03     10.10 o 
 -11   4   8       63.89       62.10      9.50 o 
 -10   4   8      117.58      127.36     11.07 o 
  -9   4   8       94.37      105.52      5.38 o 
  -8   4   8       11.63       12.86      2.71 o 
  -7   4   8       30.55       23.51      2.79 o 
  -6   4   8      324.80      337.75      8.03 o 
  -5   4   8      386.38      412.78      9.00 o 
  -4   4   8      372.14      364.64      8.34 o 
  -3   4   8      894.51      924.86     13.00 o 
  -2   4   8       79.65       80.03      3.62 o 
  -1   4   8      173.98      164.07      4.77 o 
   0   4   8     1169.50     1147.64     15.10 o 
   1   4   8      842.86      821.89     15.27 o 
   2   4   8     1006.58     1009.95     17.62 o 
   3   4   8     1204.97     1152.91     29.40 o 
   4   4   8      344.41      334.00      8.88 o 
   5   4   8      144.71      123.71      5.67 o 
   6   4   8       86.66      102.53      5.58 o 
   7   4   8       74.72       66.22      4.53 o 
   8   4   8     1350.51     1349.80     31.56 o 
   9   4   8        0.15       -0.85      2.72 o 
  10   4   8      188.97      180.27     12.32 o 
  11   4   8      160.17      158.99     11.96 o 
  12   4   8        2.58        1.63      5.19 o 
  13   4   8      100.33      140.92     11.84 o 
  14   4   8      119.29      120.23     11.46 o 
  15   4   8      384.83      393.75     20.08 o 
  16   4   8        0.49        0.90      4.24 o 
  17   4   8       55.90       57.69      5.92 o 
  18   4   8        1.93        3.70      3.79 o 
  19   4   8      206.37      210.58     15.43 o 
  20   4   8       49.48       46.79      6.18 o 
  21   4   8       48.32       66.95     12.59 o 
  22   4   8       33.14       21.17     10.10 o 
 -23   5   8        0.08        1.91      3.92 o 
 -22   5   8       73.03       79.05     22.93 o 
 -21   5   8       10.75       15.10      3.57 o 
 -20   5   8       17.59       22.40      4.36 o 
 -19   5   8        9.83        4.80      2.98 o 
 -18   5   8       27.73       36.50      5.65 o 
 -17   5   8      466.84      463.69     13.22 o 
 -16   5   8       13.31       13.31      3.24 o 
 -15   5   8       11.92       10.28      2.93 o 
 -14   5   8       78.55       83.65      5.38 o 
 -13   5   8       36.45       43.73      7.05 o 
 -12   5   8       74.75       87.39      5.32 o 
 -11   5   8      254.82      228.26      7.72 o 
 -10   5   8        4.57        2.05      2.34 o 
  -9   5   8        3.16        5.23      2.45 o 
  -8   5   8      132.28      119.72      6.53 o 
  -7   5   8       68.95       63.71      4.54 o 
  -6   5   8      383.44      359.03      9.53 o 
  -5   5   8      254.42      224.68      7.48 o 
  -4   5   8      160.31      153.81      6.35 o 
  -3   5   8      913.17      889.63     16.54 o 
  -2   5   8        5.17        5.43      2.47 o 
  -1   5   8       17.00       13.12      4.53 o 
   0   5   8      415.79      411.52     10.16 o 
   1   5   8       73.37       72.28      7.15 o 
   2   5   8        2.41        3.85      2.36 o 
   3   5   8      545.05      547.56     12.24 o 
   4   5   8        0.05       -1.03      2.19 o 
   5   5   8       11.38        2.73      2.39 o 
   6   5   8      563.24      539.44     12.24 o 
   7   5   8     1776.82     1705.81     33.48 o 
   8   5   8      203.32      200.60      9.47 o 
   9   5   8      117.54      119.61     10.74 o 
  10   5   8      101.74       98.12     10.00 o 
  11   5   8       25.98       17.30      6.29 o 
  12   5   8      324.79      330.03     16.53 o 
  13   5   8        6.68        4.13      5.88 o 
  14   5   8      299.16      278.37     14.42 o 
  15   5   8      151.82      159.23     17.45 o 
  16   5   8      152.50      153.31     14.20 o 
  17   5   8       21.54       18.14      5.66 o 
  18   5   8       47.16       45.18      5.74 o 
  19   5   8       89.22       78.94      6.88 o 
  20   5   8        0.28        4.79      4.19 o 
  21   5   8        9.75       10.62      4.89 o 
  22   5   8        1.36        2.99      4.45 o 
 -22   6   8      163.14      155.26     34.86 o 
 -21   6   8      151.14      184.55     10.93 o 
 -20   6   8      150.86      149.13     10.02 o 
 -19   6   8      514.87      564.37     18.54 o 
 -18   6   8       51.47       58.22      9.59 o 
 -17   6   8       24.99       23.25      5.27 o 
 -16   6   8      156.63      157.23      6.89 o 
 -15   6   8       30.48       30.11      4.00 o 
 -14   6   8       84.84       99.08      5.78 o 
 -13   6   8      485.96      527.46     13.73 o 
 -12   6   8      583.35      560.88     13.57 o 
 -11   6   8        1.24       -1.45      2.16 o 
 -10   6   8      275.22      269.93      8.47 o 
  -9   6   8       41.75       37.80      3.91 o 
  -8   6   8       60.40       54.87      4.53 o 
  -7   6   8      776.09      782.74     15.46 o 
  -6   6   8      524.75      503.36     11.71 o 
  -5   6   8      374.07      383.03     10.02 o 
  -4   6   8     1694.17     1638.91     26.21 o 
  -3   6   8       52.42       47.21      4.21 o 
  -2   6   8      598.75      623.09     13.25 o 
  -1   6   8      574.71      566.99     12.48 o 
   0   6   8       36.13       28.23      6.07 o 
   1   6   8       31.47       35.80      6.21 o 
   2   6   8      445.22      438.39     13.05 o 
   3   6   8      175.97      158.36      6.52 o 
   4   6   8        3.15       -0.09      2.70 o 
   5   6   8      342.38      359.88     12.08 o 
   6   6   8       10.98       14.48      3.89 o 
   7   6   8       69.17       53.35      5.67 o 
   8   6   8      230.79      241.20     10.15 o 
   9   6   8      208.16      187.04     12.08 o 
  10   6   8       34.68       18.02      6.00 o 
  11   6   8      296.80      307.83     15.46 o 
  12   6   8       44.96       40.16      7.36 o 
  13   6   8        6.54        6.31      7.91 o 
  14   6   8       58.24       46.93      6.35 o 
  15   6   8        1.42       -1.16      5.00 o 
  16   6   8        8.65        6.06      5.31 o 
  17   6   8      277.33      317.84     13.49 o 
  18   6   8        0.01        2.77      4.68 o 
  19   6   8        0.41        7.66      5.68 o 
  20   6   8      352.68      363.27     26.92 o 
 -20   7   8       37.11       45.06      6.74 o 
 -19   7   8       96.10       94.31      8.79 o 
 -18   7   8       30.11       32.27      5.85 o 
 -17   7   8       79.66       91.45      8.52 o 
 -16   7   8      133.13      142.19     18.79 o 
 -15   7   8       94.04      102.51      8.73 o 
 -14   7   8        7.89       15.09      4.55 o 
 -13   7   8      192.90      206.20     10.90 o 
 -12   7   8       21.98       28.90      8.86 o 
 -11   7   8       30.47       34.37      5.49 o 
 -10   7   8       12.42       22.87      4.81 o 
  -9   7   8       35.03       24.56      4.73 o 
  -8   7   8       35.16       38.11      3.70 o 
  -7   7   8       23.67       20.80      3.24 o 
  -6   7   8      455.09      476.01     15.28 o 
  -5   7   8        0.40       -0.09      2.35 o 
  -4   7   8      255.74      265.42     16.59 o 
  -3   7   8        9.72        9.98      2.72 o 
  -2   7   8       68.10       78.50      6.46 o 
  -1   7   8        8.01       15.94      2.99 o 
   0   7   8      141.85      136.75      6.02 o 
   1   7   8       31.18       41.65      6.79 o 
   2   7   8      133.22      149.11      6.23 o 
   3   7   8       82.94       68.92      9.90 o 
   4   7   8        4.89        4.65      6.57 o 
   5   7   8       43.16       47.20      5.05 o 
   6   7   8       43.51       52.37      8.58 o 
   7   7   8        4.22        3.01      2.93 o 
   8   7   8       18.10       19.89      5.68 o 
   9   7   8      270.66      306.73     13.71 o 
  10   7   8       21.71       21.81      5.70 o 
  12   7   8        1.05       -1.96      6.11 o 
  13   7   8        5.29        7.06      7.15 o 
  14   7   8      158.21      132.49     16.18 o 
  15   7   8       21.94       51.88     11.93 o 
  16   7   8       66.19       96.28     15.26 o 
  17   7   8      370.92      413.88     27.63 o 
  18   7   8      183.46      187.19     20.92 o 
  19   7   8       35.28       40.54     13.12 o 
 -19   8   8      141.16      128.52     10.37 o 
 -18   8   8       61.15       56.03     13.07 o 
 -17   8   8       90.14      116.22     13.04 o 
 -16   8   8      513.53      541.82     38.89 o 
 -15   8   8        6.71       12.49      5.61 o 
 -14   8   8       91.71       93.54      8.59 o 
 -13   8   8     1039.18     1072.67     27.59 o 
 -12   8   8      186.45      189.50     12.57 o 
 -11   8   8      172.14      168.04     10.33 o 
 -10   8   8      270.81      248.97     11.91 o 
  -9   8   8        1.09        9.82      3.97 o 
  -8   8   8       42.08       39.12      5.98 o 
  -7   8   8      976.02      998.59     25.35 o 
  -6   8   8       15.87       17.26      4.76 o 
  -5   8   8       58.44       52.68      6.53 o 
  -4   8   8      185.11      177.86      9.88 o 
  -3   8   8        2.32       -0.91      3.49 o 
  -2   8   8      327.44      352.24     13.57 o 
  -1   8   8      891.52      928.93     35.56 o 
   0   8   8      121.99      110.33      8.20 o 
   1   8   8        0.32        2.82      3.28 o 
   2   8   8      287.03      320.83     18.94 o 
   3   8   8        2.04       -2.02      3.86 o 
   4   8   8      161.67      136.23     12.94 o 
   5   8   8      423.17      446.88     22.35 o 
   6   8   8        1.33        2.55      4.21 o 
   7   8   8        5.07        1.10      3.95 o 
   8   8   8      203.48      219.03     15.49 o 
  12   8   8       25.09       11.84      9.17 o 
  13   8   8        0.03        2.08      7.81 o 
  14   8   8       46.54       25.49     10.60 o 
  15   8   8        9.52       11.46      9.23 o 
  16   8   8      154.96      150.83     18.94 o 
  17   8   8      434.74      355.79     26.83 o 
 -16   9   8       34.52       38.31      6.94 o 
 -15   9   8      294.44      320.36     14.68 o 
 -14   9   8       17.77       10.32      4.89 o 
 -13   9   8        8.57        3.55      4.58 o 
 -12   9   8       18.30       21.23      5.41 o 
 -11   9   8       19.95       16.46      9.11 o 
 -10   9   8       12.64        6.03      4.44 o 
  -9   9   8       85.63       78.16      8.02 o 
  -8   9   8       33.11       31.53      5.90 o 
  -7   9   8       77.99       90.61      8.20 o 
  -6   9   8        0.03       -2.06      3.17 o 
  -5   9   8        2.47        0.83      4.91 o 
  -4   9   8       95.62       98.92      8.27 o 
  -3   9   8        3.23        5.70      3.56 o 
  -2   9   8        0.55       -0.28      3.01 o 
  -1   9   8       51.39       47.00      6.34 o 
   0   9   8       45.93       39.20      5.83 o 
   1   9   8       65.72       64.94     10.48 o 
   2   9   8       39.22       34.81      8.37 o 
   3   9   8        3.34        3.62      4.81 o 
   4   9   8        2.06        1.90      4.21 o 
   5   9   8        1.80        2.82      4.63 o 
   6   9   8       87.25      120.20     12.38 o 
  12   9   8        3.76       -0.83      7.92 o 
  13   9   8       22.23       21.73     10.77 o 
  14   9   8      252.71      263.20     23.77 o 
  15   9   8        1.61      -12.64      7.66 o 
 -14  10   8        0.13        3.30      5.55 o 
 -13  10   8       84.73       80.96     16.22 o 
 -12  10   8       63.19       63.86      8.16 o 
 -11  10   8       46.58       44.95      7.33 o 
 -10  10   8      275.69      280.59     18.55 o 
  -9  10   8       54.17       43.95     12.02 o 
  -8  10   8      156.22      143.80     23.12 o 
  -7  10   8       24.05       23.19      7.82 o 
  -6  10   8       93.45      100.04      8.88 o 
  -5  10   8       69.80       65.05      8.83 o 
  -4  10   8      115.35      112.44      9.08 o 
  -3  10   8       59.86       58.55      7.20 o 
  -2  10   8       94.27       98.27      8.54 o 
  -1  10   8      282.93      327.72     18.91 o 
   0  10   8      104.08      104.74     12.05 o 
  -9  11   8       95.35       83.61     11.69 o 
  -8  11   8       63.12       45.32      9.79 o 
  -7  11   8        2.16       -5.61      5.25 o 
  -6  11   8       13.51        3.59      6.50 o 
  -5  11   8       94.17      124.21     13.27 o 
  -4  11   8       22.30       25.79      8.25 o 
  -3  11   8       39.15       33.51      8.93 o 
  -2  11   8      124.79      160.51     14.72 o 
  -1  11   8       46.07       37.99      9.02 o 
   0  11   8       48.52       54.94     10.12 o 
 -24   1   9        3.98       10.08      3.96 o 
 -23   1   9        7.58        4.70      3.80 o 
 -22   1   9      103.36      112.24      6.63 o 
 -21   1   9       81.74       90.43      5.98 o 
 -20   1   9       22.10       12.07      4.70 o 
 -19   1   9       36.74       29.06      4.09 o 
 -18   1   9       94.13      122.77      7.18 o 
 -17   1   9        0.11        1.72      2.74 o 
 -16   1   9     1289.11     1245.60     20.18 o 
 -15   1   9        0.01        1.47      2.57 o 
 -14   1   9      276.22      287.96      8.37 o 
 -13   1   9      668.36      668.02     13.06 o 
 -12   1   9       28.90       25.45      4.02 o 
 -11   1   9      380.90      346.73     10.50 o 
 -10   1   9      806.33      808.34     16.95 o 
  -9   1   9      263.65      275.04     10.28 o 
  -8   1   9       45.46       38.61      4.16 o 
  -7   1   9      664.18      748.09     15.77 o 
  -6   1   9      854.65      823.67     16.64 o 
  -5   1   9     1596.64     1582.73     25.90 o 
  -4   1   9     1023.64      942.10     17.90 o 
  -3   1   9      175.41      168.25      6.80 o 
  -2   1   9       21.83       23.22      3.32 o 
  -1   1   9      338.23      330.97      9.40 o 
   0   1   9       76.71       66.74      4.68 o 
   1   1   9       12.93       10.84      2.68 o 
   2   1   9      471.06      488.60     11.64 o 
   3   1   9      849.82      810.37     16.09 o 
   4   1   9     1894.62     1821.64     28.48 o 
   5   1   9     1606.11     1558.20     25.48 o 
   6   1   9       37.08       33.11      4.81 o 
   7   1   9      200.11      198.13      9.09 o 
   8   1   9     1488.47     1398.84     39.27 o 
   9   1   9      195.84      160.56     12.11 o 
  10   1   9       17.36       12.20      6.05 o 
  11   1   9      812.85      803.45     27.96 o 
  12   1   9       96.95       98.03     10.42 o 
  13   1   9      169.33      169.88     12.64 o 
  14   1   9      165.70      157.20      8.75 o 
  15   1   9        2.31        0.82      4.10 o 
  16   1   9        0.04       -4.56      3.58 o 
  17   1   9      447.04      417.84     23.39 o 
  18   1   9       39.46       36.69     14.04 o 
  19   1   9       86.25       91.95      9.11 o 
  20   1   9      178.40      191.55     10.84 o 
  21   1   9       46.32       40.20      7.17 o 
  22   1   9       11.09        6.52      5.32 o 
 -23   2   9        0.01        7.99      4.39 o 
 -22   2   9        2.24        6.43      3.71 o 
 -21   2   9        7.77       20.01      4.45 o 
 -20   2   9        5.99        4.00      3.71 o 
 -19   2   9       73.69       77.09      6.33 o 
 -18   2   9       71.34       58.32      6.65 o 
 -17   2   9       15.71       12.56      3.23 o 
 -16   2   9        6.01        6.24      3.19 o 
 -15   2   9       93.04       96.37      6.38 o 
 -14   2   9        6.40       -1.45      2.25 o 
 -13   2   9       23.42       26.05      3.99 o 
 -12   2   9       46.15       49.32      4.79 o 
 -11   2   9        9.81       13.99      3.24 o 
 -10   2   9       10.76        9.72      2.87 o 
  -9   2   9      104.41      103.16      6.35 o 
  -8   2   9        1.20        2.27      2.28 o 
  -7   2   9       75.66       82.96      5.43 o 
  -6   2   9      772.30      827.33     16.69 o 
  -5   2   9      666.05      626.05     14.61 o 
  -4   2   9        6.31        8.49      3.82 o 
  -3   2   9      163.71      156.24      6.64 o 
  -2   2   9      300.88      291.63      8.88 o 
  -1   2   9      244.07      226.25      7.80 o 
   0   2   9       43.38       48.33      4.19 o 
   1   2   9      198.43      211.20      7.55 o 
   2   2   9      240.49      222.78      7.68 o 
   3   2   9       96.69       75.87      4.91 o 
   4   2   9      128.78       99.30      8.35 o 
   5   2   9     1214.27     1121.62     24.87 o 
   6   2   9       97.28      102.42      7.21 o 
   7   2   9      551.08      565.30     16.34 o 
   8   2   9       82.47       89.36      9.65 o 
   9   2   9        1.14        6.23      5.49 o 
  10   2   9       72.23       77.55      9.35 o 
  11   2   9      212.02      207.52     13.89 o 
  12   2   9      137.08      149.49     11.93 o 
  13   2   9       20.90       21.43      7.24 o 
  14   2   9        0.36       -2.94      4.99 o 
  15   2   9       89.95       84.73     10.68 o 
  16   2   9      103.78      106.93     11.84 o 
  17   2   9       13.79        3.68      6.68 o 
  18   2   9       26.42       13.80      7.98 o 
  19   2   9       32.36       30.55      6.51 o 
  20   2   9        3.09        7.02      4.95 o 
  21   2   9        9.63       12.01      5.44 o 
  22   2   9        0.04        8.59      5.35 o 
 -23   3   9       10.48       15.79      4.27 o 
 -22   3   9       16.37       16.78      4.38 o 
 -21   3   9       79.79       87.25     14.37 o 
 -20   3   9        3.23        9.24      4.67 o 
 -19   3   9       88.29      101.34      9.54 o 
 -18   3   9       46.72       41.55      6.36 o 
 -17   3   9      527.87      523.39     17.25 o 
 -16   3   9       51.38       39.83      6.10 o 
 -15   3   9      246.55      251.94     12.44 o 
 -14   3   9      245.55      253.87     16.96 o 
 -13   3   9      164.88      156.73      9.19 o 
 -12   3   9       98.22       88.99     14.22 o 
 -11   3   9      461.04      431.15     14.30 o 
 -10   3   9      669.66      680.56     18.65 o 
  -9   3   9      180.79      160.36      7.32 o 
  -8   3   9      141.04      123.20     15.89 o 
  -7   3   9      309.81      320.95     11.02 o 
  -6   3   9      647.08      639.19     14.18 o 
  -5   3   9        1.68       -1.35      2.23 o 
  -4   3   9     2064.41     2035.02     31.35 o 
  -3   3   9       41.58       44.94      4.65 o 
  -2   3   9        6.68        7.07      5.74 o 
  -1   3   9      372.35      374.55     10.46 o 
   0   3   9      141.77      141.32      5.54 o 
   1   3   9       10.53       10.23      2.41 o 
   2   3   9        3.64        1.62      2.00 o 
   3   3   9       34.73       23.66      4.41 o 
   4   3   9      376.31      374.20     12.86 o 
   5   3   9     1075.37     1013.20     23.53 o 
   6   3   9      157.79      126.97      7.98 o 
   7   3   9     1511.49     1414.16     29.72 o 
   8   3   9      179.73      158.52     10.08 o 
   9   3   9      143.56      134.77     11.40 o 
  10   3   9       18.80       18.70      6.74 o 
  11   3   9      765.37      722.78     26.92 o 
  12   3   9       61.63       72.18      9.68 o 
  13   3   9      199.12      180.18     13.71 o 
  14   3   9      155.95      178.49     13.95 o 
  15   3   9       19.76       10.65      6.89 o 
  16   3   9       18.31       22.35      8.10 o 
  17   3   9       50.30       49.03      9.73 o 
  18   3   9      152.86      124.42     13.09 o 
  19   3   9        7.32        2.52      6.62 o 
  20   3   9       44.19       55.92     10.48 o 
  21   3   9        7.35       -7.81      6.17 o 
 -22   4   9        0.20        0.06      4.02 o 
 -21   4   9       39.62       42.90      6.39 o 
 -20   4   9       66.38       70.60      7.48 o 
 -19   4   9        0.55        2.22      5.16 o 
 -18   4   9      438.91      464.85     25.15 o 
 -17   4   9       60.52       80.87      7.76 o 
 -16   4   9       19.64       25.83      5.07 o 
 -15   4   9       25.26       27.92      3.55 o 
 -14   4   9       75.77       72.82      4.89 o 
 -13   4   9       48.60       48.17      4.25 o 
 -12   4   9      180.95      175.01      6.79 o 
 -11   4   9      109.92      104.37      5.52 o 
 -10   4   9        9.71        7.95      2.69 o 
  -9   4   9      232.14      257.54      8.01 o 
  -8   4   9      331.05      347.91      9.33 o 
  -7   4   9       28.16       25.01      3.34 o 
  -6   4   9      299.82      306.18     13.59 o 
  -5   4   9       19.70       16.53      3.69 o 
  -4   4   9      786.70      756.08     14.76 o 
  -3   4   9       11.11        9.17      3.06 o 
  -2   4   9       62.73       59.08      4.22 o 
  -1   4   9        0.08        1.00      1.68 o 
   0   4   9      160.94      160.14      6.49 o 
   1   4   9       32.87       26.90      3.18 o 
   2   4   9        0.80        0.02      2.09 o 
   3   4   9       15.99       16.43      2.92 o 
   4   4   9      145.29      141.36      7.86 o 
   5   4   9       38.44       40.71      3.79 o 
   6   4   9      207.63      191.76      6.90 o 
   7   4   9     1009.60     1003.06     17.92 o 
   8   4   9       14.10       15.09      3.29 o 
   9   4   9        4.25        3.32      3.01 o 
  10   4   9       29.25       30.44      7.20 o 
  11   4   9        8.79       10.95      6.11 o 
  12   4   9      530.35      504.46     21.90 o 
  13   4   9       58.53       64.46      9.50 o 
  14   4   9      114.62      120.82     11.96 o 
  15   4   9       36.77       17.78      7.54 o 
  16   4   9      249.96      254.32     16.62 o 
  17   4   9        1.79        2.11      6.20 o 
  18   4   9        6.58       11.60      7.51 o 
  19   4   9       79.56       79.36     10.98 o 
  20   4   9        0.98        9.02      7.21 o 
  21   4   9        7.07       18.52      7.89 o 
 -21   5   9        7.43       18.09      7.12 o 
 -20   5   9       47.44       44.16      6.34 o 
 -19   5   9       62.72       68.02      5.34 o 
 -18   5   9      488.72      500.24     12.58 o 
 -17   5   9       64.43       65.22      5.14 o 
 -16   5   9      108.65      118.64      6.35 o 
 -15   5   9      211.86      212.16     10.43 o 
 -14   5   9       84.78       96.73      5.79 o 
 -13   5   9      171.23      171.73      7.67 o 
 -12   5   9      127.90      108.08      5.94 o 
 -11   5   9      401.14      412.10     14.33 o 
 -10   5   9      121.03      123.31      6.21 o 
  -9   5   9      600.99      612.38     14.65 o 
  -8   5   9      141.92      127.29      6.14 o 
  -7   5   9      162.02      154.47      6.57 o 
  -6   5   9       83.69       80.43      5.11 o 
  -5   5   9       59.50       56.41      4.54 o 
  -4   5   9       37.61       41.97      4.12 o 
  -3   5   9      277.65      295.48      8.87 o 
  -2   5   9      122.61      119.01      5.93 o 
  -1   5   9      324.35      311.84      9.26 o 
   0   5   9      279.96      274.05      8.50 o 
   1   5   9      240.38      248.88      8.07 o 
   2   5   9       52.19       53.16      4.45 o 
   3   5   9       59.38       65.59      4.77 o 
   4   5   9      456.43      435.78     10.93 o 
   5   5   9      115.05      121.16     13.49 o 
   6   5   9      650.95      641.09     23.48 o 
   7   5   9       91.43      103.02      9.27 o 
   8   5   9      121.79      131.86      7.27 o 
   9   5   9       43.21       64.76      5.80 o 
  10   5   9      100.82      111.80      7.13 o 
  11   5   9       69.91       75.94      6.19 o 
  12   5   9      124.04      125.50      7.60 o 
  13   5   9      103.67      105.29      7.06 o 
  14   5   9       41.18       53.84      5.53 o 
  15   5   9        8.15        7.55      3.76 o 
  16   5   9      348.88      418.33     20.57 o 
  17   5   9        0.01        2.08      6.77 o 
  18   5   9      189.52      176.50     14.42 o 
  19   5   9       38.63       32.44      8.52 o 
  20   5   9        6.06        8.31      7.27 o 
 -20   6   9       50.94       54.04     11.20 o 
 -19   6   9      135.77      159.56     16.58 o 
 -18   6   9      303.51      344.69     17.04 o 
 -17   6   9       48.88       51.27      4.82 o 
 -16   6   9       39.23       40.79      4.46 o 
 -15   6   9       19.63       23.73      3.97 o 
 -14   6   9       41.20       50.75      7.16 o 
 -13   6   9      168.66      170.89      7.35 o 
 -12   6   9       26.84       26.44      4.37 o 
 -11   6   9       80.89       87.62      5.53 o 
 -10   6   9      294.76      310.74      9.48 o 
  -9   6   9      232.88      249.66      8.49 o 
  -8   6   9       63.64       61.92      4.84 o 
  -7   6   9       33.32       32.72      3.93 o 
  -6   6   9      495.88      512.51     12.26 o 
  -5   6   9      167.92      162.20      7.38 o 
  -4   6   9      532.94      541.71     15.40 o 
  -3   6   9       81.31      100.53      5.77 o 
  -2   6   9       54.14       55.54      7.13 o 
  -1   6   9       42.43       49.90      4.42 o 
   0   6   9       47.98       49.06      4.45 o 
   1   6   9        2.37        3.28      2.64 o 
   2   6   9      152.24      160.07      6.84 o 
   3   6   9       10.77       16.88      3.37 o 
   4   6   9      177.45      193.90      7.45 o 
   5   6   9       13.47       18.74      4.72 o 
   6   6   9       42.06       48.56      4.48 o 
   7   6   9        0.14       -1.16      2.46 o 
   8   6   9      100.01      110.26     10.00 o 
   9   6   9      110.66      123.58     12.73 o 
  10   6   9      103.24      119.20     11.81 o 
  11   6   9       27.36       30.63      7.30 o 
  12   6   9       19.05       22.47      6.94 o 
  13   6   9       61.42       86.34     10.12 o 
  14   6   9        3.64        4.72      6.38 o 
  15   6   9       45.94       39.74      8.10 o 
  16   6   9       71.56       74.70      9.79 o 
  17   6   9       89.03      114.29     11.40 o 
  18   6   9       15.73       12.02      7.09 o 
 -19   7   9        3.87        2.60      4.40 o 
 -18   7   9      110.50      100.07      9.02 o 
 -17   7   9       34.79       39.21      6.32 o 
 -16   7   9      126.43      105.91      9.27 o 
 -15   7   9       15.04        9.84      4.41 o 
 -14   7   9       57.46       57.62      6.87 o 
 -13   7   9        8.52       13.70      4.51 o 
 -12   7   9      105.26      103.87     18.58 o 
 -11   7   9        4.94        4.34      3.80 o 
 -10   7   9       15.50       17.62      3.58 o 
  -9   7   9      245.45      266.82      8.66 o 
  -8   7   9      675.97      700.39     14.79 o 
  -7   7   9       53.06       61.67      4.98 o 
  -6   7   9       53.38       63.37      4.89 o 
  -5   7   9       42.45       38.41      4.16 o 
  -4   7   9       81.08       84.56      5.42 o 
  -3   7   9      248.65      266.36     14.15 o 
  -2   7   9      810.64      828.32     16.42 o 
  -1   7   9        4.69        3.22      2.88 o 
   0   7   9      456.97      482.55     11.80 o 
   1   7   9      206.46      196.73     11.56 o 
   2   7   9       81.49       82.13      5.45 o 
   3   7   9      310.91      294.90     12.62 o 
   4   7   9      562.94      605.50     13.61 o 
   5   7   9       15.34       12.77      4.03 o 
   6   7   9      962.47     1016.85     19.28 o 
   7   7   9        0.24        2.37      2.85 o 
   8   7   9       12.07       18.30      4.58 o 
   9   7   9      547.90      639.29     22.38 o 
  10   7   9      127.07      133.26     10.42 o 
  11   7   9       14.03       11.78      5.85 o 
  12   7   9      127.99      132.87     10.60 o 
 -17   8   9      137.64      140.56     10.54 o 
 -16   8   9       12.83       25.51      6.04 o 
 -15   8   9       16.03       23.13      9.78 o 
 -14   8   9       22.13       21.69      5.82 o 
 -13   8   9      368.42      364.15     23.27 o 
 -12   8   9       52.42       40.01      6.55 o 
 -11   8   9        8.52       12.55      4.85 o 
 -10   8   9      140.05      161.59     10.57 o 
  -9   8   9      128.25      129.91      9.57 o 
  -8   8   9       21.58       27.35      8.15 o 
  -7   8   9       15.86       13.55      7.12 o 
  -6   8   9      407.03      419.98     15.48 o 
  -5   8   9       84.17       71.75      7.34 o 
  -4   8   9       17.86       18.54      4.79 o 
  -3   8   9       35.53       26.98      5.18 o 
  -2   8   9       38.50       46.69      6.24 o 
  -1   8   9      112.60      123.67     10.19 o 
   0   8   9        0.00       -0.81      3.10 o 
   1   8   9       33.28       37.77     10.73 o 
   2   8   9       71.45       80.35     11.23 o 
   3   8   9        0.72        1.16      3.45 o 
   4   8   9       12.73       14.11      6.28 o 
   5   8   9        4.14        0.40      4.33 o 
   6   8   9      101.12       99.90     12.29 o 
   7   8   9        4.61        4.69      4.07 o 
   8   8   9       81.57       85.71     11.72 o 
 -14   9   9       48.75       43.54     10.14 o 
 -13   9   9       30.83       33.45      6.62 o 
 -12   9   9      152.46      165.88     13.15 o 
 -11   9   9        4.52        2.49      3.89 o 
 -10   9   9       15.26       16.44      9.56 o 
  -9   9   9      192.33      191.69     22.72 o 
  -8   9   9      455.27      470.40     31.61 o 
  -7   9   9        0.37        1.48      4.13 o 
  -6   9   9      199.25      210.63     13.12 o 
  -5   9   9        1.85        5.27      4.18 o 
  -4   9   9      120.94      116.42     19.01 o 
  -3   9   9      222.32      220.64     29.65 o 
  -2   9   9      132.21      116.78      9.09 o 
  -1   9   9        5.70        1.13      3.82 o 
   0   9   9      199.47      184.19     10.63 o 
   1   9   9       31.48       33.44      6.10 o 
   2   9   9        1.03       -3.42      7.11 o 
   3   9   9      231.77      236.59     21.49 o 
   4   9   9      122.87      120.66      9.18 o 
   5   9   9       25.66       30.81      8.43 o 
   6   9   9       48.73       58.76     10.21 o 
   7   9   9       56.45       40.25      8.96 o 
 -11  10   9        0.29       -0.60      5.25 o 
 -10  10   9        2.07        2.28      4.45 o 
  -9  10   9        5.70        2.75      4.38 o 
  -8  10   9       48.56       45.03      7.10 o 
  -7  10   9        4.46        4.12      4.41 o 
  -6  10   9        2.08        3.80      4.26 o 
  -5  10   9       87.36       93.24      8.85 o 
  -4  10   9        3.34        5.37      5.49 o 
  -3  10   9        1.36        4.95      4.32 o 
  -2  10   9       43.68       33.81      6.41 o 
  -1  10   9       64.95       47.82     13.39 o 
   0  10   9       83.15       98.38     24.50 o 
   1  10   9       20.40       18.34      7.84 o 
   2  10   9       18.30        7.12      6.89 o 
   3  10   9       13.98       15.61      7.48 o 
   4  10   9        2.66        7.45      6.65 o 
  -5  11   9       14.36       19.05      7.95 o 
  -4  11   9       35.72       49.15     10.24 o 
  -3  11   9        7.62        4.51      6.71 o 
  -2  11   9        7.12       -0.30      6.38 o 
  -1  11   9        0.85        0.89      6.74 o 
   0  11   9      122.88      130.74     14.25 o 
   1  11   9       25.37       28.91      9.35 o 
   2  11   9       54.32       63.69     11.31 o 
   3  11   9       69.73       99.78     12.73 o 
 -22   0  10       57.50       51.61      7.65 o 
 -21   0  10      144.96      151.51     10.78 o 
 -20   0  10        0.13        3.39      6.74 o 
 -19   0  10      308.12      281.81     13.31 o 
 -18   0  10        7.51        3.32      4.45 o 
 -17   0  10      181.92      187.37     10.86 o 
 -16   0  10        4.54        2.31      3.96 o 
 -15   0  10      262.40      293.77     12.72 o 
 -14   0  10      159.67      162.85      9.91 o 
 -13   0  10      157.33      181.99      9.96 o 
 -12   0  10        0.31       -3.09      7.91 o 
 -11   0  10        9.99       11.76      4.32 o 
 -10   0  10       23.30       33.84      8.18 o 
  -9   0  10        5.95        6.97      3.63 o 
  -8   0  10      400.22      359.94     13.01 o 
  -7   0  10     1690.28     1798.18     35.64 o 
  -6   0  10     1978.26     1964.12     37.88 o 
  -5   0  10      168.35      157.98     12.97 o 
  -4   0  10      139.14      123.64     11.90 o 
  -3   0  10        4.30        0.71      3.56 o 
  -2   0  10       10.24       14.54      5.22 o 
  -1   0  10      358.42      368.91     18.85 o 
   0   0  10      295.19      293.20     16.74 o 
   1   0  10        4.52       -2.05      3.24 o 
   2   0  10     1269.11     1188.74     38.55 o 
   3   0  10       34.41       26.09      6.86 o 
   4   0  10     1790.71     1695.13     49.68 o 
   5   0  10      768.28      787.48     29.71 o 
   6   0  10        2.49        0.53      2.91 o 
   7   0  10      518.62      536.93     21.28 o 
   8   0  10      253.71      243.70     14.28 o 
   9   0  10      118.17      131.15     11.25 o 
  10   0  10      461.99      496.12     21.13 o 
  11   0  10       17.78       24.60      7.03 o 
  12   0  10      593.46      570.29     23.51 o 
  13   0  10        2.47        7.42      6.11 o 
  14   0  10       73.60       64.49      9.71 o 
  15   0  10      422.25      436.25     21.40 o 
  16   0  10       34.75       28.55      8.37 o 
  17   0  10      206.70      183.95     14.69 o 
  18   0  10       65.41       64.49     10.86 o 
  19   0  10       35.38       22.94      8.55 o 
  20   0  10        8.86       -0.30      6.74 o 
  21   0  10       75.41       56.66     10.92 o 
 -22   1  10        6.28        3.32      3.95 o 
 -21   1  10        5.72        9.72      3.51 o 
 -20   1  10       37.98       46.50      4.93 o 
 -19   1  10       50.66       62.22      5.38 o 
 -18   1  10      114.69      119.61      6.64 o 
 -17   1  10      219.35      214.03      8.15 o 
 -16   1  10       34.50       26.33      4.38 o 
 -15   1  10       61.04       59.04      4.96 o 
 -14   1  10       63.52       71.18      5.84 o 
 -13   1  10        2.53        2.64      2.86 o 
 -12   1  10        0.42       -0.55      2.96 o 
 -11   1  10       14.64       13.58      3.47 o 
 -10   1  10        2.63        3.23      2.78 o 
  -9   1  10        3.79       -0.19      2.46 o 
  -8   1  10        9.73       12.76      3.25 o 
  -7   1  10       69.08       63.66      8.43 o 
  -6   1  10      204.19      201.72      8.04 o 
  -5   1  10        8.54        5.16      3.27 o 
  -4   1  10      102.41       88.98      5.80 o 
  -3   1  10       44.29       43.98      4.39 o 
  -2   1  10       13.97        9.17      2.68 o 
  -1   1  10       16.82       13.63      3.56 o 
   0   1  10       47.75       41.07      4.06 o 
   1   1  10       33.84       25.67      3.83 o 
   2   1  10        7.18        4.13      2.37 o 
   3   1  10       90.72       85.64      6.42 o 
   4   1  10       83.05       94.69     10.17 o 
   5   1  10       88.74       91.27      5.76 o 
   6   1  10      255.08      236.35     10.36 o 
   7   1  10        2.30        1.39      6.31 o 
   8   1  10       10.82       14.75      6.20 o 
   9   1  10       64.85       71.41      9.14 o 
  10   1  10       17.91       21.34      6.94 o 
  11   1  10       50.91       43.63      8.31 o 
  12   1  10        6.59        9.32      6.41 o 
  13   1  10        5.51       12.32      6.59 o 
  14   1  10       16.95       18.13      7.51 o 
  15   1  10        8.82        7.58      4.62 o 
  16   1  10       80.79       72.74      7.58 o 
  17   1  10        5.18        5.64      4.87 o 
  18   1  10        0.53       -1.63      4.68 o 
  19   1  10       17.96       21.89      6.20 o 
  20   1  10       40.24       42.23     10.64 o 
 -22   2  10        6.70       13.75      4.47 o 
 -21   2  10        2.25        6.34      4.00 o 
 -20   2  10       19.64       19.76      4.66 o 
 -19   2  10      832.38      837.52     23.51 o 
 -18   2  10       11.74       17.23      4.36 o 
 -17   2  10       68.25       61.07      7.60 o 
 -16   2  10      129.82      141.60     22.79 o 
 -15   2  10       47.77       59.19      5.84 o 
 -14   2  10      158.77      138.75      8.08 o 
 -13   2  10       69.88       52.95      5.40 o 
 -12   2  10        0.93        0.99      2.60 o 
 -11   2  10        1.88        2.47      2.64 o 
 -10   2  10      161.64      168.72      8.09 o 
  -9   2  10      111.67      111.64      6.63 o 
  -8   2  10       37.66       44.72      6.10 o 
  -7   2  10        4.31        4.25      2.65 o 
  -6   2  10       15.98       16.61      3.39 o 
  -5   2  10       58.86       54.62      4.92 o 
  -4   2  10       85.61       86.50      5.69 o 
  -3   2  10        1.00        2.79      3.04 o 
  -2   2  10       24.08       21.78      3.60 o 
  -1   2  10       15.65       24.75      8.23 o 
   0   2  10      243.06      229.76     10.69 o 
   1   2  10        4.21        4.02      2.96 o 
   2   2  10      224.70      213.38      7.95 o 
   3   2  10       21.60       21.92      4.79 o 
   4   2  10       59.77       58.34      6.19 o 
   5   2  10      912.91      856.05     23.85 o 
   6   2  10       40.85       33.01      5.14 o 
   7   2  10      109.72      118.86     19.77 o 
   8   2  10       88.87       87.43     10.03 o 
   9   2  10        1.23       -6.71      5.08 o 
  10   2  10       88.25      108.03     11.40 o 
  11   2  10       87.98       85.30     10.48 o 
  12   2  10      272.96      263.73     16.56 o 
  13   2  10       14.00       21.99      7.45 o 
  14   2  10        5.09        0.80      6.05 o 
  15   2  10      171.48      188.85     14.87 o 
  16   2  10       31.42       11.66      7.66 o 
  17   2  10        6.12        1.87      7.00 o 
  18   2  10        7.76        4.84      7.09 o 
  19   2  10        6.36        9.34      5.22 o 
  20   2  10       19.24       21.61      6.89 o 
 -21   3  10       16.87        9.02      4.90 o 
 -20   3  10      338.30      347.95     16.19 o 
 -19   3  10      131.77      121.76      9.57 o 
 -18   3  10       84.47       93.30      8.59 o 
 -17   3  10       78.92       64.72      7.57 o 
 -16   3  10        4.48        4.63      4.35 o 
 -15   3  10       15.04       20.96      5.50 o 
 -14   3  10       83.80       78.71     11.38 o 
 -13   3  10        3.93        7.06      4.19 o 
 -12   3  10        0.40        0.30      3.71 o 
 -11   3  10       29.83       22.57      5.05 o 
 -10   3  10        4.13        8.72      3.77 o 
  -9   3  10       74.25       79.15      7.34 o 
  -8   3  10      224.08      230.42     10.92 o 
  -7   3  10      167.38      163.24      8.32 o 
  -6   3  10      200.74      204.12      7.98 o 
  -5   3  10      276.93      287.14      9.40 o 
  -4   3  10        0.52        3.07      2.53 o 
  -3   3  10        6.25        3.89      2.58 o 
  -2   3  10      148.99      159.92      7.35 o 
  -1   3  10       21.84       17.40      3.35 o 
   0   3  10       19.42       17.36      7.77 o 
   1   3  10      144.23      132.92      6.57 o 
   2   3  10        4.83        7.19      2.52 o 
   3   3  10       77.57       69.20      6.57 o 
   4   3  10      356.30      316.12     12.26 o 
   5   3  10       39.30       29.08      4.97 o 
   6   3  10      105.44      101.12      7.76 o 
   7   3  10      104.41      106.64     10.05 o 
   8   3  10       15.05        8.47      7.38 o 
   9   3  10       16.12       10.54      6.41 o 
  10   3  10        8.56       13.27      6.44 o 
  11   3  10       96.58      102.04     11.01 o 
  12   3  10        7.52       18.07      7.12 o 
  13   3  10       38.38       42.86      9.17 o 
  14   3  10       12.25       16.86      7.42 o 
  15   3  10      114.01      135.16     13.36 o 
  16   3  10      484.22      457.00     22.91 o 
  17   3  10        6.49       -0.36      6.50 o 
  18   3  10       10.18       13.09      7.89 o 
  19   3  10       97.99      109.64     13.24 o 
  20   3  10       18.23       14.66      8.10 o 
 -20   4  10        5.20       11.94      4.95 o 
 -19   4  10      171.31      181.01     22.67 o 
 -18   4  10       11.27        4.34      4.48 o 
 -17   4  10      372.64      399.40     15.34 o 
 -16   4  10      203.32      194.03     11.02 o 
 -15   4  10       22.96       21.29      7.17 o 
 -14   4  10       48.34       41.20      6.23 o 
 -13   4  10       10.77        5.12      3.81 o 
 -12   4  10        2.64        2.49      3.52 o 
 -11   4  10       89.20       96.49      7.97 o 
 -10   4  10       45.77       33.94      5.52 o 
  -9   4  10       16.68       21.49      4.82 o 
  -8   4  10       75.45       74.86     15.14 o 
  -7   4  10      233.15      250.45     18.50 o 
  -6   4  10       79.08       64.11      6.72 o 
  -5   4  10       88.95       87.10      7.49 o 
  -4   4  10       60.85       85.45      7.43 o 
  -3   4  10       22.09       19.51      4.34 o 
  -2   4  10       13.78       11.59      7.78 o 
  -1   4  10        4.85        4.75      7.79 o 
   0   4  10       29.08       36.36      4.16 o 
   1   4  10       48.45       53.33      6.16 o 
   2   4  10        0.88        1.54      3.04 o 
   3   4  10        7.74        3.91      3.50 o 
   4   4  10       78.28       55.91      6.40 o 
   5   4  10        2.04       -1.84      3.00 o 
   6   4  10      116.84      106.44      8.01 o 
   7   4  10       31.39       15.40      4.93 o 
   8   4  10       22.59       30.41      6.62 o 
   9   4  10        0.80        3.15      6.00 o 
  10   4  10        0.44       -2.37      5.43 o 
  11   4  10        2.95        3.59      5.76 o 
  12   4  10        1.72        3.98      6.38 o 
  13   4  10        0.05       -2.55      6.29 o 
  14   4  10        8.13       16.83      7.75 o 
  15   4  10        2.70       14.28      7.39 o 
  16   4  10        3.66       -0.62      6.29 o 
  17   4  10        9.97       -3.15      6.05 o 
  18   4  10       20.46        6.62      7.60 o 
  19   4  10        4.68       -0.53      7.15 o 
 -19   5  10       33.66       44.62     11.41 o 
 -18   5  10        1.69       -4.11      4.63 o 
 -17   5  10        0.05        1.58      4.05 o 
 -16   5  10        0.62       -1.50      3.74 o 
 -15   5  10       20.28       26.49      6.68 o 
 -14   5  10       29.18       33.76      5.78 o 
 -13   5  10        4.89        5.92      2.74 o 
 -12   5  10        1.56        3.36      2.92 o 
 -11   5  10        6.65        1.76      2.50 o 
 -10   5  10       21.81       16.43      3.32 o 
  -9   5  10      229.35      240.30      8.22 o 
  -8   5  10      181.70      168.85      7.05 o 
  -7   5  10      130.02      127.28      7.11 o 
  -6   5  10       26.92       31.63      3.86 o 
  -5   5  10      635.60      666.83     14.31 o 
  -4   5  10      217.17      219.92      7.82 o 
  -3   5  10      265.74      255.73      8.33 o 
  -2   5  10      705.53      757.59     15.46 o 
  -1   5  10       41.19       37.97      5.14 o 
   0   5  10        1.00        0.28      2.29 o 
   1   5  10       82.07       74.62      7.35 o 
   2   5  10       55.64       54.48      4.49 o 
   3   5  10       49.54       59.74      6.04 o 
   4   5  10      521.13      526.94     12.36 o 
   5   5  10        5.59        0.85      2.70 o 
   6   5  10      539.29      535.52     17.79 o 
   7   5  10       51.65       58.76      4.78 o 
   8   5  10       14.84       15.91      3.32 o 
   9   5  10       38.19       31.40      8.16 o 
  10   5  10       71.78       71.53     10.27 o 
  11   5  10       87.43       93.16     11.40 o 
  12   5  10       20.17       20.81      7.39 o 
  13   5  10      261.76      314.90     18.19 o 
  14   5  10      110.67      123.11     12.76 o 
  15   5  10       14.09       22.59      8.40 o 
  16   5  10      139.35      144.63     13.36 o 
  17   5  10       24.20       18.99      8.16 o 
  18   5  10       14.45        7.57      7.09 o 
 -18   6  10      264.87      277.73     35.96 o 
 -17   6  10        0.27        4.72      5.85 o 
 -16   6  10       22.05       11.76      4.92 o 
 -15   6  10       94.90       86.66      5.82 o 
 -14   6  10        7.90       13.21      3.44 o 
 -13   6  10       79.77       73.93      7.67 o 
 -12   6  10       42.81       37.16      4.37 o 
 -11   6  10       87.70      109.59     12.04 o 
 -10   6  10        1.67        6.71      3.18 o 
  -9   6  10      222.53      250.78      8.66 o 
  -8   6  10       11.78       15.16      3.46 o 
  -7   6  10        0.21        3.97      3.23 o 
  -6   6  10       45.69       39.20      4.28 o 
  -5   6  10        8.16        7.15      2.95 o 
  -4   6  10       29.35       20.45      3.65 o 
  -3   6  10       16.44       14.80      3.35 o 
  -2   6  10       11.94       11.28      3.51 o 
  -1   6  10       50.92       44.42      4.52 o 
   0   6  10      129.78      135.48      6.69 o 
   1   6  10       80.78       75.76      5.43 o 
   2   6  10        9.93        8.22      4.98 o 
   3   6  10      139.67      151.11      7.00 o 
   4   6  10      100.70       90.00      5.78 o 
   5   6  10      408.16      432.42     11.52 o 
   6   6  10      466.13      481.95     12.34 o 
   7   6  10       13.28        9.55      3.76 o 
   8   6  10       14.17       15.02      3.54 o 
   9   6  10        2.08        2.09      4.07 o 
  10   6  10        6.72       13.63      4.36 o 
  11   6  10       39.97       34.41      5.19 o 
  12   6  10       29.27       50.00      9.60 o 
  13   6  10        0.61       20.86      7.81 o 
  14   6  10       36.30       47.78      9.11 o 
  15   6  10       49.30       48.82      9.44 o 
  16   6  10        6.82       11.57      7.12 o 
  17   6  10        2.78       -3.15      6.35 o 
 -16   7  10        2.25        6.30      4.24 o 
 -15   7  10       12.14        8.62      4.70 o 
 -14   7  10      219.37      219.66     20.88 o 
 -13   7  10        0.74        0.90      3.79 o 
 -12   7  10        7.55       10.93      4.42 o 
 -11   7  10        0.37       -2.00      2.76 o 
 -10   7  10       58.25       62.64      5.17 o 
  -9   7  10        5.87        8.92      3.15 o 
  -8   7  10       35.76       33.33      4.21 o 
  -7   7  10       62.92       60.14      5.15 o 
  -6   7  10      227.29      235.81     11.54 o 
  -5   7  10       25.95       29.91      4.87 o 
  -4   7  10        5.25        9.49      3.72 o 
  -3   7  10       24.42       18.42      3.69 o 
  -2   7  10      784.97      832.07     17.00 o 
  -1   7  10      392.82      402.48     11.05 o 
   0   7  10        4.85        4.13      3.00 o 
   1   7  10       99.40      113.76      6.33 o 
   2   7  10       33.18       42.49      4.52 o 
   3   7  10        7.14        6.37      3.07 o 
   4   7  10      118.88      121.85      6.64 o 
   5   7  10        0.47        3.02      2.94 o 
   6   7  10      142.23      154.72      7.33 o 
   7   7  10        5.61        3.83      3.06 o 
   8   7  10        1.01        1.54      2.97 o 
   9   7  10      289.42      290.60     11.21 o 
  10   7  10       74.40       95.30      7.20 o 
  11   7  10       74.14       80.69      8.19 o 
  12   7  10      212.32      237.36     10.26 o 
  13   7  10       56.33       68.08      9.29 o 
  14   7  10        7.04        7.98      6.00 o 
  15   7  10       78.32       95.09     10.15 o 
 -14   8  10        2.53        6.56      4.51 o 
 -13   8  10      146.05      154.53     27.93 o 
 -12   8  10       28.33       31.45      6.12 o 
 -11   8  10        0.25       -2.32      3.61 o 
 -10   8  10       11.63       11.62      5.36 o 
  -9   8  10       33.87       29.21     10.40 o 
  -8   8  10       28.69       17.26      5.01 o 
  -7   8  10       12.84       14.86      4.74 o 
  -6   8  10      157.64      154.42     10.24 o 
  -5   8  10      110.54       94.63      8.57 o 
  -4   8  10       11.34        0.89      3.68 o 
  -3   8  10      131.54      139.44      9.59 o 
  -2   8  10      246.79      211.92     11.20 o 
  -1   8  10       23.14       26.70      7.79 o 
   0   8  10      102.45      110.77      8.64 o 
   1   8  10        0.88        1.37      3.71 o 
   2   8  10        0.21       -1.71      3.49 o 
   3   8  10       51.25       43.13      6.37 o 
   4   8  10        3.98       -0.29      3.70 o 
   5   8  10        9.78       18.69      5.55 o 
   6   8  10        0.17        1.18      3.77 o 
   7   8  10      103.72      106.45     15.17 o 
   8   8  10       49.66       56.77      8.19 o 
   9   8  10      153.45      187.75     14.16 o 
  10   8  10        1.06        0.53      5.58 o 
  11   8  10        1.35        5.34      5.79 o 
  12   8  10        0.17        2.85      6.26 o 
  13   8  10        3.34       14.69      6.77 o 
 -11   9  10        0.03        0.29      4.59 o 
 -10   9  10      136.69      138.15     11.31 o 
  -9   9  10      279.36      278.88     31.98 o 
  -8   9  10        8.18        1.54     10.89 o 
  -7   9  10        0.70        0.67      4.10 o 
  -6   9  10      246.70      268.96     16.78 o 
  -5   9  10        1.03        0.74      4.04 o 
  -4   9  10       67.48       72.68      7.98 o 
  -3   9  10      153.26      157.27     12.61 o 
  -2   9  10      217.70      213.58     22.59 o 
  -1   9  10      150.65      164.86     10.48 o 
   0   9  10        0.59       -1.40      6.07 o 
   1   9  10        1.15        1.28      3.96 o 
   2   9  10        5.46        6.81      4.29 o 
   3   9  10      182.42      177.74     10.97 o 
   4   9  10       47.27       65.91      7.70 o 
   5   9  10      127.26      111.83     14.82 o 
   6   9  10        0.76        2.98      4.04 o 
   7   9  10        3.27        5.25      4.47 o 
   8   9  10        0.19        2.26      6.05 o 
   9   9  10       23.65       21.31      7.66 o 
  10   9  10       27.62       36.74      8.87 o 
  -6  10  10       84.34       84.98      8.74 o 
  -5  10  10        1.83        1.00      6.81 o 
  -4  10  10       42.91       55.50     15.61 o 
  -3  10  10      234.62      249.06     12.95 o 
  -2  10  10       10.68        8.78      4.63 o 
  -1  10  10       96.34      103.78      9.30 o 
   0  10  10        3.25        6.36      4.90 o 
   1  10  10        1.79        4.96      4.31 o 
   2  10  10        4.21        8.88      5.28 o 
   3  10  10       12.67       20.12      7.89 o 
   4  10  10       53.51       48.17     10.06 o 
   5  10  10        0.81       11.16      7.24 o 
 -20   1  11       55.53       58.75      7.38 o 
 -19   1  11      263.60      295.90     10.29 o 
 -18   1  11      216.22      199.51      8.41 o 
 -17   1  11       80.01       74.17      7.54 o 
 -16   1  11      305.55      303.58     13.38 o 
 -15   1  11      962.92      987.43     18.32 o 
 -14   1  11       92.88      103.36      7.32 o 
 -13   1  11       21.82       18.04      5.63 o 
 -12   1  11      573.78      600.26     15.71 o 
 -11   1  11      615.87      664.26     16.53 o 
 -10   1  11       37.98       32.27      8.42 o 
  -9   1  11      510.28      486.91     13.57 o 
  -8   1  11      359.79      354.84     12.78 o 
  -7   1  11      546.43      560.88     14.43 o 
  -6   1  11      274.28      278.74      9.86 o 
  -5   1  11      140.52      150.16      7.61 o 
  -4   1  11       18.07       20.34      3.78 o 
  -3   1  11      278.98      317.92     10.33 o 
  -2   1  11      174.65      176.53     11.49 o 
  -1   1  11      228.54      209.15      8.30 o 
   0   1  11      374.42      361.91     10.95 o 
   1   1  11       98.12       77.95      5.67 o 
   2   1  11       96.55       96.98      9.13 o 
   3   1  11      444.66      423.82     11.86 o 
   4   1  11       23.61       11.59      3.24 o 
   5   1  11       37.45       38.92      5.77 o 
   6   1  11      582.73      603.66     18.08 o 
   7   1  11      435.30      424.09     20.51 o 
   8   1  11      142.92      158.84     13.47 o 
   9   1  11     1631.78     1545.60     45.38 o 
  10   1  11       49.44       63.81      9.82 o 
  11   1  11       16.36        5.08      6.89 o 
  12   1  11       42.44       43.39      9.32 o 
  13   1  11      431.33      455.28     22.67 o 
  14   1  11       24.89       20.00      8.31 o 
  15   1  11      291.69      292.62     17.90 o 
  16   1  11       27.51       34.04      6.52 o 
  17   1  11       27.07       24.98     13.67 o 
  18   1  11      101.24      120.40      9.80 o 
 -20   2  11        4.42        5.08      4.19 o 
 -19   2  11       12.15       19.08      4.85 o 
 -18   2  11      165.53      150.39     11.06 o 
 -17   2  11        3.38       -2.19      3.77 o 
 -16   2  11        1.32       -0.27      3.83 o 
 -15   2  11       95.33      111.66      9.29 o 
 -14   2  11      301.89      339.50     19.78 o 
 -13   2  11        1.48        4.63      4.27 o 
 -12   2  11      111.26      119.09      7.52 o 
 -11   2  11       24.69       30.70      6.72 o 
 -10   2  11        7.26        8.15      3.35 o 
  -9   2  11      122.99      123.69      7.37 o 
  -8   2  11      694.13      711.05     20.60 o 
  -7   2  11      422.54      391.00     11.79 o 
  -6   2  11       69.24       64.91      5.55 o 
  -5   2  11       44.86       48.48      4.92 o 
  -4   2  11        2.37        2.60      2.52 o 
  -3   2  11       69.87       67.65      5.47 o 
  -2   2  11       91.47       90.08      9.49 o 
  -1   2  11       90.40       75.92      5.73 o 
   0   2  11      109.38      106.47      6.44 o 
   1   2  11       90.31       81.85      5.82 o 
   2   2  11      125.34      118.53      8.20 o 
   3   2  11        2.82        1.36      2.37 o 
   4   2  11        0.36       -1.25      3.02 o 
   5   2  11       70.60       69.48     11.75 o 
   6   2  11      176.13      170.42     10.02 o 
   7   2  11      180.19      147.00      9.51 o 
   8   2  11      153.94      145.93     12.91 o 
   9   2  11       17.54       28.02      8.16 o 
  10   2  11      121.90      139.76     13.06 o 
  11   2  11      238.01      233.78     16.32 o 
  12   2  11        7.01        4.78      6.89 o 
  13   2  11       14.63       21.58      8.34 o 
  14   2  11        2.51       -1.78      6.77 o 
  15   2  11        0.24        5.19      7.57 o 
  16   2  11       84.17      106.43     13.27 o 
  17   2  11       11.14        8.79      7.92 o 
  18   2  11        1.49       -2.55      7.12 o 
 -19   3  11       23.63       25.68      5.65 o 
 -18   3  11       11.60        9.80      4.84 o 
 -17   3  11        0.10        6.87      4.46 o 
 -16   3  11        0.59        1.46      4.12 o 
 -15   3  11      237.93      252.53     12.67 o 
 -14   3  11      300.24      278.56     13.13 o 
 -13   3  11      245.06      256.65     12.56 o 
 -12   3  11      352.93      357.39     36.80 o 
 -11   3  11      812.66      859.24     23.57 o 
 -10   3  11        0.08        0.51      3.58 o 
  -9   3  11     1128.40     1065.69     26.57 o 
  -8   3  11        1.22        4.80      6.34 o 
  -7   3  11      717.44      715.79     23.46 o 
  -6   3  11      569.35      610.41     18.82 o 
  -5   3  11       94.76       95.90      7.59 o 
  -4   3  11        3.75        2.03      2.60 o 
  -3   3  11      442.98      410.50     21.83 o 
  -2   3  11      250.80      232.57      8.86 o 
  -1   3  11      307.95      306.29     10.22 o 
   0   3  11      577.16      555.82     20.09 o 
   1   3  11       48.69       42.47      5.67 o 
   2   3  11      268.04      250.43     12.75 o 
   3   3  11       88.40       82.47      7.55 o 
   4   3  11      201.43      191.19     10.24 o 
   5   3  11      361.32      353.57     13.77 o 
   6   3  11      370.54      359.52     13.83 o 
   7   3  11      133.50      136.65      9.36 o 
   8   3  11       40.12       36.36      8.55 o 
   9   3  11      233.10      248.24     16.29 o 
  10   3  11       12.01       20.54      8.04 o 
  11   3  11        2.83        4.54      6.71 o 
  12   3  11      121.58      110.44     12.41 o 
  13   3  11       10.86        3.98      7.03 o 
  14   3  11       87.80      109.04     12.88 o 
  15   3  11       53.46       41.11      9.85 o 
  16   3  11        3.72       -0.03      6.74 o 
  17   3  11       45.29       41.11      9.94 o 
 -18   4  11       18.06        6.59      4.83 o 
 -17   4  11       72.83       73.64      8.11 o 
 -16   4  11      128.98      139.74     10.13 o 
 -15   4  11       30.79       17.04      9.07 o 
 -14   4  11      134.89      124.04      9.64 o 
 -13   4  11       76.78       64.74      7.52 o 
 -12   4  11      163.49      172.33     10.82 o 
 -11   4  11       35.66       26.90      6.80 o 
 -10   4  11       45.88       49.51      6.83 o 
  -9   4  11       11.73       16.71      5.02 o 
  -8   4  11       76.97       78.75      7.79 o 
  -7   4  11        4.24        9.20      4.35 o 
  -6   4  11       14.26       19.49      5.17 o 
  -5   4  11       38.67       41.34      7.24 o 
  -4   4  11       44.43       52.57      6.71 o 
  -3   4  11        2.01        3.96      3.96 o 
  -2   4  11        1.08       -0.38      3.55 o 
  -1   4  11      291.93      289.42     12.43 o 
   0   4  11       32.11       32.04      5.80 o 
   1   4  11       68.13       71.93      7.44 o 
   2   4  11      334.92      348.97     27.53 o 
   3   4  11        5.34        7.52      4.62 o 
   4   4  11      360.66      352.92     13.90 o 
   5   4  11       69.86       67.50     10.31 o 
   6   4  11       35.26       36.62      6.10 o 
   7   4  11       46.36       56.77      8.96 o 
   8   4  11      155.76      176.57     10.59 o 
   9   4  11       17.85       27.69      8.40 o 
  10   4  11       19.16       18.67      7.86 o 
  11   4  11       59.24       51.11      9.76 o 
  12   4  11      163.44      126.73     13.24 o 
  13   4  11       66.25       54.25     10.27 o 
  14   4  11        0.21       -1.69      6.53 o 
  15   4  11        8.51       23.86      8.55 o 
  16   4  11        0.10        3.83      6.83 o 
  17   4  11       33.51       24.96      8.96 o 
 -17   5  11       18.32       18.13      5.40 o 
 -16   5  11        9.44        7.11      4.36 o 
 -15   5  11       72.64       88.64     10.88 o 
 -14   5  11      235.17      257.12     18.22 o 
 -13   5  11      157.12      164.37     10.49 o 
 -12   5  11      227.74      226.53     11.62 o 
 -11   5  11       98.88      111.02      8.89 o 
 -10   5  11      318.09      316.43     27.30 o 
  -9   5  11        0.54       -2.48      3.83 o 
  -8   5  11      323.35      331.72     26.19 o 
  -7   5  11      231.28      244.55     11.82 o 
  -6   5  11      496.05      521.71     26.76 o 
  -5   5  11      248.36      243.35     11.66 o 
  -4   5  11      262.23      265.94     12.70 o 
  -3   5  11       43.46       39.87      6.21 o 
  -2   5  11      352.51      362.54     14.17 o 
  -1   5  11       82.41       69.26      7.39 o 
   0   5  11      125.22      156.36      9.74 o 
   1   5  11        2.10        1.54      3.70 o 
   2   5  11      250.86      241.70     21.55 o 
   3   5  11       90.36       86.05     13.88 o 
   4   5  11        0.43        4.49      3.75 o 
   5   5  11      517.05      490.28     20.51 o 
   6   5  11       64.97       61.02      8.15 o 
   7   5  11      320.93      344.11     27.56 o 
   8   5  11        1.29        2.22      3.99 o 
   9   5  11      133.13      151.72     13.65 o 
  10   5  11       48.55       46.00      9.71 o 
  11   5  11      413.30      453.44     22.59 o 
  12   5  11       13.78       11.49      7.84 o 
  13   5  11       88.19      110.41     12.49 o 
  14   5  11      241.27      273.73     17.81 o 
  15   5  11       59.73       57.13     10.39 o 
 -16   6  11       44.02       54.06      8.00 o 
 -15   6  11        0.03       -0.34      3.69 o 
 -14   6  11        9.01       12.55      9.01 o 
 -13   6  11       75.72       74.45     15.55 o 
 -12   6  11       15.78        9.10      5.12 o 
 -11   6  11        0.07        1.61      6.25 o 
 -10   6  11       78.75       92.48      8.05 o 
  -9   6  11        2.72        5.15      3.85 o 
  -8   6  11        0.36       -1.93      2.66 o 
  -7   6  11       33.79       36.71      4.40 o 
  -6   6  11        8.48       11.98      3.26 o 
  -5   6  11        0.71        5.52      2.96 o 
  -4   6  11      176.68      178.06      7.49 o 
  -3   6  11       38.05       37.14      6.51 o 
  -2   6  11        1.15        4.41      2.83 o 
  -1   6  11       56.89       67.42      5.16 o 
   0   6  11       91.59       93.08      5.88 o 
   1   6  11        5.68        4.34      2.93 o 
   2   6  11      198.86      191.43      7.88 o 
   3   6  11       68.27       70.90      5.36 o 
   4   6  11       88.29       91.70     10.68 o 
   5   6  11        5.10        0.98      3.76 o 
   6   6  11       44.33       37.46     11.19 o 
   7   6  11       33.96       23.13      5.35 o 
   8   6  11       39.52       53.22      6.88 o 
   9   6  11      115.33      112.25     11.81 o 
  10   6  11        0.08        2.46      6.56 o 
  11   6  11       60.66       57.90      9.85 o 
  12   6  11        5.28        6.11      6.86 o 
  13   6  11      196.63      204.40     15.31 o 
  14   6  11        0.12       15.40      7.51 o 
 -14   7  11       97.39      115.45     17.27 o 
 -13   7  11      152.10      155.10      9.94 o 
 -12   7  11       37.71       41.28      6.77 o 
 -11   7  11       79.01       66.31      5.44 o 
 -10   7  11      426.17      474.78     12.34 o 
  -9   7  11       22.16       17.73      3.84 o 
  -8   7  11      156.14      168.49      7.60 o 
  -7   7  11      262.81      274.10     11.09 o 
  -6   7  11        3.67        1.18      3.03 o 
  -5   7  11      371.29      384.39     11.07 o 
  -4   7  11      255.04      261.53      9.16 o 
  -3   7  11        1.25        3.40      3.22 o 
  -2   7  11       11.24       13.56      4.01 o 
  -1   7  11       15.71       13.10      3.83 o 
   0   7  11        7.07        5.38      3.22 o 
   1   7  11      127.38      124.44     10.79 o 
   2   7  11      469.10      521.87     14.92 o 
   3   7  11        4.57        6.62      3.20 o 
   4   7  11      126.44      134.14      7.06 o 
   5   7  11        9.42       20.06      3.98 o 
   6   7  11      139.14      151.43      7.43 o 
   7   7  11       54.78       64.84      5.44 o 
   8   7  11      196.67      216.24      8.60 o 
   9   7  11       11.45       13.03      4.53 o 
  10   7  11      334.36      354.84     17.87 o 
  11   7  11       61.82       54.31      8.96 o 
  12   7  11       33.25       31.76      7.75 o 
 -11   8  11        0.84        4.31      4.48 o 
 -10   8  11       12.63        7.43      4.80 o 
  -9   8  11       26.00       28.27      5.82 o 
  -8   8  11       77.02       74.89      7.85 o 
  -7   8  11       79.16       86.24      8.83 o 
  -6   8  11        5.53       10.63      5.98 o 
  -5   8  11        1.83       -1.82      3.51 o 
  -4   8  11       40.71       38.21      6.22 o 
  -3   8  11       12.65        4.01      3.96 o 
  -2   8  11        1.70        8.51      4.59 o 
  -1   8  11       14.31        8.51      4.46 o 
   0   8  11       10.98       10.56      4.48 o 
   1   8  11       37.89       49.47     11.41 o 
   2   8  11      418.60      468.48     16.59 o 
   3   8  11        0.01        4.30      4.22 o 
   4   8  11      118.78      120.50     15.51 o 
   5   8  11       35.08       33.41      6.44 o 
   6   8  11      143.63      155.01     10.08 o 
   7   8  11       44.97       39.93      6.15 o 
   8   8  11       36.61       30.18      7.92 o 
   9   8  11      153.58      184.72     13.77 o 
  -6   9  11       17.92        6.07      4.69 o 
  -5   9  11        0.61        0.52      4.49 o 
  -4   9  11      214.29      243.14     12.91 o 
  -3   9  11        1.45        3.55      4.47 o 
  -2   9  11        6.26        8.28      4.69 o 
  -1   9  11        9.84       18.00      5.36 o 
   0   9  11       11.93        8.64      4.88 o 
   1   9  11      560.18      600.90     19.84 o 
   2   9  11      401.73      395.15     16.98 o 
   3   9  11       33.27       30.93      6.17 o 
   4   9  11      273.11      258.17     12.84 o 
   5   9  11       39.10       47.40      7.05 o 
 -18   0  12       14.40        1.78      8.25 o 
 -17   0  12       10.69        9.25      5.40 o 
 -16   0  12       72.48       93.88     17.90 o 
 -15   0  12       19.95       20.13      5.85 o 
 -14   0  12      104.54      124.01     10.98 o 
 -13   0  12      184.74      204.06     11.94 o 
 -12   0  12       36.12       43.99      7.01 o 
 -11   0  12      766.53      850.08     40.08 o 
 -10   0  12        4.24        5.89      4.47 o 
  -9   0  12       62.59       54.62     12.75 o 
  -8   0  12     1169.16     1263.54     36.58 o 
  -7   0  12      158.36      167.24     15.61 o 
  -6   0  12        5.75       -1.96      4.72 o 
  -5   0  12      315.42      336.35     20.42 o 
  -4   0  12      336.56      375.20     21.22 o 
  -3   0  12       43.94       23.12      7.21 o 
  -2   0  12      340.14      334.07     19.83 o 
  -1   0  12      368.59      336.47     19.80 o 
   0   0  12        1.23        2.17      4.27 o 
   1   0  12      184.56      181.10     14.54 o 
   2   0  12      448.13      493.30     24.52 o 
   3   0  12       68.07       63.19      9.97 o 
   4   0  12      235.20      264.86     17.48 o 
   5   0  12       91.89       93.58     11.69 o 
   9   0  12       93.39       72.57     10.74 o 
  10   0  12      430.17      455.58     22.53 o 
  11   0  12       23.22       14.66      8.13 o 
  12   0  12       79.47      100.32     12.38 o 
  13   0  12       49.60       41.14      9.82 o 
  14   0  12        9.35       26.95      8.87 o 
  15   0  12       84.24       88.47     12.49 o 
  16   0  12      175.98      177.51     16.18 o 
 -18   1  12       17.07       12.93      4.56 o 
 -17   1  12        0.46        4.12      4.08 o 
 -16   1  12        4.03       -0.49      3.11 o 
 -15   1  12       20.92       17.59      4.05 o 
 -14   1  12       56.06       58.78      6.45 o 
 -13   1  12       44.29       53.31      6.60 o 
 -12   1  12        5.59       10.57      3.78 o 
 -11   1  12       35.97       30.14      4.92 o 
 -10   1  12        2.47        3.82      3.21 o 
  -9   1  12      112.50      121.49      7.81 o 
  -8   1  12       86.79       93.57      6.95 o 
  -7   1  12        6.17        4.65      3.19 o 
  -6   1  12        0.00       -2.20      2.80 o 
  -5   1  12       13.08        9.92      3.34 o 
  -4   1  12        7.11        7.95      3.19 o 
  -3   1  12       13.45       15.21      6.41 o 
  -2   1  12        0.00       -1.85      2.22 o 
  -1   1  12       11.39       11.31      3.51 o 
   0   1  12       28.67       21.95      5.95 o 
   1   1  12       12.87        9.84      3.63 o 
   2   1  12      106.00       91.76      6.49 o 
   3   1  12       12.83       12.92      3.65 o 
   4   1  12        0.29        2.40      2.63 o 
   5   1  12       55.92       74.26      7.44 o 
   6   1  12        4.05        0.86      4.64 o 
   7   1  12       15.48       16.15      7.42 o 
   8   1  12      124.23      124.74     12.97 o 
   9   1  12       53.70       57.19      9.79 o 
  10   1  12      125.10      120.53     13.03 o 
  11   1  12       37.35       41.76      9.82 o 
  12   1  12        2.26        9.47      7.54 o 
  13   1  12       27.27       52.77     10.63 o 
  14   1  12        7.03        4.51      7.86 o 
  15   1  12        2.89        9.65      7.81 o 
  16   1  12       26.12       32.20      6.96 o 
 -17   2  12       46.27       40.79      7.25 o 
 -16   2  12       69.24       69.38      8.36 o 
 -15   2  12        0.98       -2.66      4.20 o 
 -14   2  12        4.12       10.72      4.92 o 
 -13   2  12        0.76       -2.67      5.49 o 
 -12   2  12       32.45       29.22      6.40 o 
 -11   2  12       83.04       78.79     11.37 o 
 -10   2  12       85.23       77.02      6.68 o 
  -9   2  12       49.97       49.51      5.66 o 
  -8   2  12      457.59      483.89     14.08 o 
  -7   2  12      195.92      180.14      8.80 o 
  -6   2  12       28.89       13.04      3.86 o 
  -5   2  12       16.85        8.29      3.41 o 
  -4   2  12      572.01      557.15     14.82 o 
  -3   2  12       91.73       81.12      6.39 o 
  -2   2  12      349.34      372.90     13.60 o 
  -1   2  12       96.17       92.85      7.75 o 
   0   2  12        6.73        4.55      4.20 o 
   1   2  12      235.67      235.19      9.28 o 
   2   2  12       75.69       82.28      6.22 o 
   3   2  12       87.62       77.12      7.62 o 
   4   2  12       52.54       39.95      6.53 o 
   5   2  12      110.23      119.91      9.50 o 
   6   2  12       87.04       79.53      8.74 o 
   7   2  12      103.73       99.84     11.78 o 
   8   2  12        0.25       10.12      6.94 o 
   9   2  12       80.00       66.36     10.89 o 
  10   2  12      223.57      190.51     15.43 o 
  11   2  12      361.39      298.25     18.52 o 
  12   2  12        4.93       -9.56      6.71 o 
  13   2  12       64.32       64.14     11.19 o 
  14   2  12       47.77       65.74     11.52 o 
  15   2  12        6.47        2.29      7.21 o 
 -17   3  12        0.82        9.77      5.22 o 
 -16   3  12       58.09       53.32     12.49 o 
 -15   3  12        2.30       -0.38      8.65 o 
 -14   3  12       44.65       55.11      8.34 o 
 -13   3  12       78.02       81.77      8.53 o 
 -12   3  12       23.19       32.79      6.36 o 
 -11   3  12        1.39        4.14      4.62 o 
 -10   3  12      224.31      240.71     12.45 o 
  -9   3  12       35.95       33.50      6.48 o 
  -8   3  12       10.46       12.52      5.13 o 
  -7   3  12        3.01        5.42      3.87 o 
  -6   3  12        7.98       -0.84      3.67 o 
  -5   3  12      210.91      220.48     21.15 o 
  -4   3  12      194.97      207.52     11.30 o 
  -3   3  12       29.76       30.58     10.92 o 
  -2   3  12        7.08        9.52      3.70 o 
  -1   3  12        4.10        0.66      5.24 o 
   0   3  12      231.27      229.92      9.32 o 
   1   3  12       62.46       60.31      6.30 o 
   2   3  12      106.82      110.61     11.95 o 
   3   3  12        0.14        1.66      3.52 o 
   4   3  12       19.07       22.14      5.34 o 
   5   3  12       16.78       16.84      5.71 o 
   6   3  12        3.25        6.53      4.03 o 
   7   3  12        4.33        0.74      4.64 o 
   8   3  12      439.39      426.05     21.90 o 
   9   3  12        5.66        8.01      7.39 o 
  10   3  12      214.33      218.14     16.56 o 
  11   3  12       54.36       62.89     11.01 o 
  12   3  12        0.36        1.60      7.09 o 
  13   3  12       33.06       30.01      9.32 o 
  14   3  12      114.54      115.72     13.53 o 
  15   3  12        2.32        6.35      7.81 o 
 -16   4  12       38.25       30.28      6.56 o 
 -15   4  12      129.00      118.69     14.85 o 
 -14   4  12       12.27       12.60      5.26 o 
 -13   4  12       49.78       39.31      6.67 o 
 -12   4  12        0.08        4.68      6.28 o 
 -11   4  12       57.04       53.60     12.70 o 
 -10   4  12       11.90       14.54     11.75 o 
  -9   4  12      111.77      122.11      9.68 o 
  -8   4  12        1.41       -0.68      3.87 o 
  -7   4  12      191.95      187.29     11.22 o 
  -6   4  12       44.27       29.21      6.68 o 
  -5   4  12        7.58       10.24      5.86 o 
  -4   4  12      176.34      171.53     10.91 o 
  -3   4  12      220.74      212.04     14.72 o 
  -2   4  12      156.70      158.48     10.38 o 
  -1   4  12        1.03        2.91      4.05 o 
   0   4  12       15.06       16.88      4.94 o 
   1   4  12       91.76       91.04     15.40 o 
   2   4  12      141.60      138.06     19.05 o 
   3   4  12       54.41       57.82      8.01 o 
   4   4  12       16.39        8.96      4.56 o 
   5   4  12       11.06       11.43      4.85 o 
   6   4  12       10.40       13.35      5.30 o 
   7   4  12        3.31       -1.56      3.43 o 
   8   4  12      139.45      171.13     15.14 o 
   9   4  12      139.03      127.71     13.53 o 
  10   4  12      271.68      291.98     18.55 o 
  11   4  12       93.25      108.48     12.85 o 
  12   4  12        2.49        5.85      7.30 o 
  13   4  12       46.65       47.69     10.33 o 
  14   4  12       72.11       87.79     12.08 o 
 -14   5  12       10.25        5.64      4.84 o 
 -13   5  12        7.00       11.62      4.99 o 
 -12   5  12       97.11      112.14     13.61 o 
 -11   5  12       32.86       25.45      5.94 o 
 -10   5  12      479.77      500.09     17.73 o 
  -9   5  12      284.39      292.03     16.13 o 
  -8   5  12        9.85        8.13      4.72 o 
  -7   5  12       23.54       24.18      5.69 o 
  -6   5  12       45.92       49.75      6.92 o 
  -5   5  12      134.57      116.02     12.32 o 
  -4   5  12      100.30      121.01     25.12 o 
  -3   5  12       31.55       28.46      6.05 o 
  -2   5  12       16.64       21.38      8.64 o 
  -1   5  12      300.51      306.85     17.24 o 
   0   5  12       25.26       30.53      5.91 o 
   1   5  12       26.89       18.86      5.13 o 
   2   5  12        0.10        3.53      3.62 o 
   3   5  12       12.14       14.55      5.03 o 
   4   5  12        0.02        1.49      4.06 o 
   5   5  12       40.34       40.76      6.44 o 
   6   5  12       24.28       26.60      5.99 o 
   7   5  12       94.15      126.99      9.80 o 
   8   5  12      346.90      371.02     20.57 o 
   9   5  12      108.23      104.86     12.11 o 
  10   5  12        0.85       -3.47      6.47 o 
  11   5  12       13.75       12.23      7.92 o 
  12   5  12        7.80        8.49      7.89 o 
 -12   6  12       15.95       16.25      5.86 o 
 -11   6  12      245.11      254.92     12.80 o 
 -10   6  12        0.93       11.17      5.01 o 
  -9   6  12      179.64      174.77     12.58 o 
  -8   6  12       21.21       19.55      5.70 o 
  -7   6  12       14.11       18.75      5.33 o 
  -6   6  12      134.36      139.71      9.66 o 
  -5   6  12       32.13       37.57      6.27 o 
  -4   6  12       12.77        6.58      4.78 o 
  -3   6  12      157.13      170.64     10.57 o 
  -2   6  12       29.28       36.28      6.27 o 
  -1   6  12       19.62       17.84     11.13 o 
   0   6  12      177.03      166.44     10.70 o 
   1   6  12       84.09       93.81      8.55 o 
   2   6  12       96.48       95.34      8.61 o 
   3   6  12      136.38      157.33     24.34 o 
   4   6  12       11.73        9.77      5.02 o 
   5   6  12       29.55       20.43      5.40 o 
   6   6  12      202.14      181.76     11.11 o 
   7   6  12        5.08        4.48      4.33 o 
   8   6  12       24.67       43.27      9.56 o 
   9   6  12       27.33       17.69      8.34 o 
  10   6  12       99.49      122.22     12.91 o 
 -10   7  12       12.60       11.00      6.69 o 
  -9   7  12        0.16        5.19      4.32 o 
  -8   7  12        2.79        2.47      4.06 o 
  -7   7  12       13.20       14.06      5.08 o 
  -6   7  12       43.78       56.56      7.18 o 
  -5   7  12       10.59       12.91      4.95 o 
  -4   7  12       24.92       32.56      5.94 o 
  -3   7  12        4.84        2.55      3.82 o 
  -2   7  12       19.10       21.37      5.42 o 
  -1   7  12      118.46      109.92     29.28 o 
   0   7  12        9.64       10.64      4.75 o 
   1   7  12        0.04        2.09      4.21 o 
   2   7  12       50.33       51.39      8.92 o 
   3   7  12        0.01        3.14      4.38 o 
   4   7  12      151.58      145.02     16.59 o 
   5   7  12       21.64        9.36      7.29 o 
   6   7  12        2.95        7.41      4.88 o 
   7   7  12        0.82        0.02      4.45 o 
   8   7  12      152.20      151.22     12.82 o 
  -5   8  12       69.93       74.86     10.98 o 
  -4   8  12      116.75      137.62     18.46 o 
  -3   8  12       72.80       90.38     11.60 o 
  -2   8  12       26.22       25.96      5.58 o 
  -1   8  12        0.20        4.08      4.01 o 
   0   8  12      147.44      167.31     18.13 o 
   1   8  12       64.63       82.85      7.97 o 
   2   8  12       86.75       82.85      9.48 o 
   3   8  12       51.90       63.75     12.26 o 
 -15   1  13       13.50       12.46      4.67 o 
 -14   1  13       15.69        9.23      5.55 o 
 -13   1  13       73.75       87.12     10.48 o 
 -12   1  13        0.72        6.91      4.04 o 
 -11   1  13      613.73      656.46     17.72 o 
 -10   1  13      472.35      535.56     15.70 o 
  -9   1  13       23.12       15.92      4.69 o 
  -8   1  13        8.56        2.72      4.42 o 
  -7   1  13       87.69       76.97      8.43 o 
  -6   1  13       10.54        6.80      3.93 o 
  -5   1  13      323.26      329.48     11.78 o 
  -4   1  13        6.42       11.35      3.87 o 
  -3   1  13       28.48       30.72      5.01 o 
  -2   1  13       41.30       44.75      9.78 o 
  -1   1  13       41.61       42.46      8.90 o 
   0   1  13      109.08       95.87      7.03 o 
   1   1  13       95.29       86.79      6.80 o 
   2   1  13       23.99       22.18      5.15 o 
   3   1  13       18.50       17.80      3.86 o 
   4   1  13        8.16        8.94      4.58 o 
   5   1  13        3.42        0.18      3.80 o 
   6   1  13      124.75      123.58     13.39 o 
   7   1  13      105.72      103.05     12.49 o 
   8   1  13       39.04       46.66     10.06 o 
   9   1  13       49.86       48.29     10.48 o 
  10   1  13        0.50        3.98      7.39 o 
  11   1  13       42.44       54.70     11.10 o 
  12   1  13        1.02       -5.79      7.15 o 
 -14   2  13      117.90      137.57     11.66 o 
 -13   2  13        0.00        1.26      4.47 o 
 -12   2  13      182.94      171.27     17.66 o 
 -11   2  13        3.28        4.17      7.36 o 
 -10   2  13       56.74       80.08     12.90 o 
  -9   2  13        1.06        2.45      7.17 o 
  -8   2  13        9.47       15.73      8.87 o 
  -7   2  13        0.01        1.27      3.32 o 
  -6   2  13        9.74        2.83      4.02 o 
  -5   2  13        1.41        1.97      3.10 o 
  -4   2  13       30.02       33.77      5.09 o 
  -3   2  13       11.74        2.94      3.60 o 
  -2   2  13       15.96       15.58      4.02 o 
  -1   2  13       76.61       90.18      8.05 o 
   0   2  13        3.49        4.59      4.98 o 
   1   2  13       93.18      100.80      7.28 o 
   2   2  13       36.99       31.53      8.64 o 
   3   2  13        4.11        3.44      4.14 o 
   4   2  13       74.98       79.80      8.10 o 
   5   2  13       78.45       82.29     10.49 o 
   6   2  13        0.09        5.41      4.18 o 
   7   2  13       46.25       46.51     10.12 o 
   8   2  13        2.57       -2.37      6.74 o 
   9   2  13        0.02        9.71      7.54 o 
  10   2  13        0.05       -3.59      7.12 o 
  11   2  13      114.97      102.39     13.24 o 
  12   2  13       91.86       73.55     11.93 o 
 -13   3  13        7.72        4.96     10.30 o 
 -12   3  13        8.32        7.80      5.19 o 
 -11   3  13       55.05       43.03      7.24 o 
 -10   3  13        0.06        1.01      4.00 o 
  -9   3  13      211.28      176.25     14.34 o 
  -8   3  13        0.31        4.93      4.53 o 
  -7   3  13        0.11        4.40      4.50 o 
  -6   3  13       75.21       66.49     10.52 o 
  -5   3  13      122.50      118.31      9.66 o 
  -4   3  13       17.93       22.24      5.69 o 
  -3   3  13        7.87       14.49      5.10 o 
  -2   3  13      311.02      333.28     14.60 o 
  -1   3  13       17.89       19.14     11.19 o 
   0   3  13       44.50       30.55      6.09 o 
   1   3  13        0.96        0.18      5.12 o 
   2   3  13        6.85       11.40      5.16 o 
   3   3  13       15.58        9.95      5.00 o 
   4   3  13       11.61       14.75      5.28 o 
   5   3  13       11.09        2.42      6.48 o 
   6   3  13      101.25      110.63      9.57 o 
   7   3  13      189.03      204.55     16.06 o 
   8   3  13        7.51        7.92      7.84 o 
   9   3  13      311.66      285.75     18.64 o 
  10   3  13        8.08       -0.15      6.80 o 
  11   3  13      118.16      104.47     13.36 o 
 -12   4  13        4.93        5.36      4.59 o 
 -11   4  13      184.10      161.40     12.97 o 
 -10   4  13      182.72      163.61     34.58 o 
  -9   4  13      111.82       90.66      9.05 o 
  -8   4  13      153.18      164.09     19.47 o 
  -7   4  13       34.47       25.19     14.02 o 
  -6   4  13        4.31       -2.07      4.11 o 
  -5   4  13       34.01       27.75      6.75 o 
  -4   4  13        3.24       -0.04      4.05 o 
  -3   4  13       45.85       37.42      6.63 o 
  -2   4  13       28.14       25.94      6.13 o 
  -1   4  13      162.79      146.69     18.88 o 
   0   4  13       15.61       10.09      6.57 o 
   1   4  13        8.89        7.54      4.51 o 
   2   4  13        7.23        7.29      4.88 o 
   3   4  13       84.86       74.56      8.47 o 
   4   4  13      202.89      196.03     11.94 o 
   5   4  13       80.62       70.09      8.15 o 
   6   4  13       15.47       13.36      5.18 o 
   7   4  13       42.03       32.85      6.59 o 
   8   4  13        5.65       12.29      8.34 o 
   9   4  13        2.95       -2.58      7.21 o 
  10   4  13      116.57      115.69     13.92 o 
 -10   5  13        2.63        2.83      4.51 o 
  -9   5  13      269.36      278.33     13.74 o 
  -8   5  13        7.23        9.94      4.99 o 
  -7   5  13       21.32       21.88      5.78 o 
  -6   5  13       14.56        6.33      4.60 o 
  -5   5  13       53.39       60.85      7.69 o 
  -4   5  13        3.10        3.94      4.33 o 
  -3   5  13        2.05        2.05      4.04 o 
  -2   5  13       95.87       97.44      9.15 o 
  -1   5  13        5.62        8.92      5.04 o 
   0   5  13       95.11      105.97      9.30 o 
   1   5  13       45.48       37.36      6.57 o 
   2   5  13       20.25       15.70      5.47 o 
   3   5  13      128.72      116.80      9.85 o 
   4   5  13       14.75        8.54      4.98 o 
   5   5  13       31.78       34.46      6.67 o 
   6   5  13       22.77       29.42      6.59 o 
   7   5  13        4.31        7.05      4.97 o 
   8   5  13       40.78       37.81      9.76 o 
  -7   6  13        0.68        3.32      4.41 o 
  -6   6  13        5.38        5.24      4.66 o 
  -5   6  13        1.89        1.80      7.32 o 
  -4   6  13       12.97       12.62      5.14 o 
  -3   6  13       36.08       30.79      6.26 o 
  -2   6  13       60.17       84.81     11.07 o 
  -1   6  13       68.77       65.96      8.04 o 
   0   6  13       10.48       16.06      5.35 o 
   1   6  13       52.80       48.65     10.52 o 
   2   6  13       12.27        7.82      4.58 o 
   3   6  13       91.99       90.06      9.08 o 
   4   6  13       76.57       91.60      9.10 o 
   5   6  13       18.93       18.16      5.59 o 
 -10   0  14        6.90        4.09      5.14 o 
  -9   0  14       32.25       31.03      6.65 o 
  -8   0  14      127.75      133.84     10.74 o 
  -7   0  14      244.92      328.40     22.35 o 
  -6   0  14      571.82      592.34     30.27 o 
  -5   0  14        0.58        2.40      5.97 o 
  -4   0  14      201.30      215.74     17.48 o 
  -3   0  14       89.75      100.64     13.62 o 
  -2   0  14       78.78       80.02     12.58 o 
  -1   0  14      240.03      252.30     18.99 o 
   0   0  14      425.40      415.89     24.37 o 
   1   0  14      208.86      203.24     17.10 o 
   2   0  14       94.02       83.28     12.52 o 
   3   0  14      315.20      346.03     22.23 o 
 -10   1  14       15.32        8.98      4.31 o 
  -9   1  14       60.96       61.78      6.92 o 
  -8   1  14        0.00        6.29      3.97 o 
  -7   1  14       51.31       65.13      6.73 o 
  -6   1  14       12.88       10.77      4.09 o 
  -5   1  14       12.32       11.20      4.06 o 
  -4   1  14        2.07       -0.24      4.88 o 
  -3   1  14       66.45       69.05      6.75 o 
  -2   1  14        9.58        8.54      3.98 o 
  -1   1  14        1.54        2.45      3.52 o 
   0   1  14        0.57        5.45      5.66 o 
   1   1  14       19.69       25.20      6.51 o 
   2   1  14        0.05        1.62      3.36 o 
   3   1  14        1.79       -3.05      3.98 o 
   4   1  14        7.28        4.33      4.55 o 
   5   1  14       16.35       25.76      9.02 o 
   6   1  14        4.66        7.09      7.66 o 
   7   1  14        0.50       10.48      8.19 o 
   8   1  14      115.28      117.11     13.80 o 
  -9   2  14      213.14      244.08     13.36 o 
  -8   2  14       54.20       63.75      8.39 o 
  -7   2  14      142.49      159.82     11.60 o 
  -6   2  14      314.96      315.38     14.88 o 
  -5   2  14       54.40       45.64      7.67 o 
  -4   2  14       36.48       38.21      5.63 o 
  -3   2  14       74.74       62.78      8.90 o 
  -2   2  14      128.30      126.63     12.62 o 
  -1   2  14      111.67      106.81     10.43 o 
   0   2  14      168.36      186.98      9.45 o 
   1   2  14      198.89      206.78     11.91 o 
   2   2  14      256.07      233.69     12.94 o 
   3   2  14      134.32      135.68     10.61 o 
   4   2  14        0.04       -2.38      4.44 o 
   5   2  14       60.66       56.03      9.22 o 
   6   2  14      222.66      222.83     17.24 o 
   7   2  14        1.47        0.27      7.42 o 
  -8   3  14        2.29        4.77      4.82 o 
  -7   3  14        4.22        3.20      4.75 o 
  -6   3  14       28.36       27.42      6.80 o 
  -5   3  14        1.39        0.97      4.52 o 
  -4   3  14      117.83      113.55     10.04 o 
  -3   3  14       41.74       41.65      7.10 o 
  -2   3  14       32.55       43.72      7.30 o 
  -1   3  14       93.12       87.01      9.00 o 
   0   3  14        1.17        3.06      4.75 o 
   1   3  14        7.41        9.51      5.28 o 
   2   3  14        0.03        6.67      5.01 o 
   3   3  14        1.93       11.11      8.73 o 
   4   3  14        8.64       -2.98      5.74 o 
   5   3  14       90.00       72.68     12.55 o 
   6   3  14      106.19      132.78     14.69 o 
  -5   4  14      186.42      195.15     12.61 o 
  -4   4  14        8.33        2.60      4.58 o 
  -3   4  14      179.45      175.52     14.85 o 
  -2   4  14      137.36      139.26     11.00 o 
  -1   4  14      158.49      143.88     14.51 o 
   0   4  14        0.60        2.63      4.94 o 
   1   4  14      103.95       98.72     17.02 o 
   2   4  14      133.68      124.24     14.25 o 
   3   4  14       91.60       95.20      9.54 o 
                                                 
